# Supplementary material for: Identification of two miRNAs regulating cardiomyocyte proliferation in an Antarctic icefish
Source: iScience. 2024 May 27;27(6):110128. doi: 10.1016/j.isci.2024.110128 (PMC11209021; doi:10.1016/j.isci.2024.110128)
Supplement: Table S4. Significantly up or down-regulated genes in the heart of the Chionodraco hamatus compared with other two red-blooded Antarctic fish, related to Figure 2 [file mmc2.xlsx]

## Sheet: ST4
Supplementary Table 4. Significantly up or down- regulated genes in the heart of the Chionodraco hamatus compared with other two red-blooded Antarctic fish，related to Figure 2.
Protein ID	Protein Name	RPKM of C.hamatus			RPKM of G.acuticeps		RPKM of T.bernacchii			C.hamatus/G.acuticeps		C.hamatus/T.bernacchii		Description
		CH_1	Ch_2	CH_3	GA_2	GA_3	TB_1	TB_2	TB_3	Log2(CH/GA)	P (CH/GA)	Log2(CH/TB)	P (CH/TB)
A1XQX0	NR1AA_DANRE	466.04	497.47	283.57	0	0	32.47	6.58	9.53	10.466	5.77E-26	3.922	2.76E-07	Neurexin- 1a-alpha
Q8IYW2	TTC40_HUMAN	172.73	132.66	607.1	0	0	61.57	20.57	12.84	9.698	8.98E-21	2.49	0.0068988	Tetratricopeptide repeat protein 40
Q12983	BNIP3_HUMAN	74.96	109.9	85.69	0	0	0	0	0	9.224	2.67E-20	8.853	2.73E- 19	BCL2/adenovirus E1B 19 kDa protein-interacting protein 3
Q07977	SIA8B_RAT	94.51	57.88	70.95	0	0	0	0	0	8.864	4.27E- 18	8.508	3.07E- 17	Alpha-2,8-sialyltransferase 8B
P42683	LCK_CHICK	286.79	594.36	195.1	0	0.76	22.39	16.45	22.18	8.69	4.70E-27	3.566	1.89E-07	Proto-oncogene tyrosine-protein kinase LCK
A0JPN4	ZC12A_RAT	247.68	98.84	110.48	0.2	0.23	11.2	18.72	8.97	8.498	5.52E-26	3.218	1.09E-07	Ribonuclease ZC3H12A
Q32KQ2	WDR53_BOVIN	94.51	82.59	101.72	0.2	0	5.6	2.88	13.59	8.151	1.52E- 16	2.897	0.0004011	WD repeat-containing protein 53
Q66IQ1	FA70A_XENLA	65.18	37.07	30.99	0	0	0	0	0	8.048	5.64E- 14	7.716	2.99E- 13	Protein FAM70A
Q13231	CHIT1_HUMAN	9.78	55.92	55.56	0	0	2.24	7.4	3.4	7.983	1.57E- 13	2.704	0.0009896	Chitotriosidase- 1
O75054	IGSF3_HUMAN	52.14	43.57	21.37	0	0	0	0	0.19	7.838	4.96E- 13	6.617	5.68E- 12	Immunoglobulin superfamily member 3
Q6DBV4	PHOP1_DANRE	110.81	54.62	68.59	0	0.23	0	0.62	0.47	7.826	2.63E- 19	6.472	1.48E- 17	Probable phosphatase phospho1
Q63ZR6	UD3A1_XENLA	166.21	132.66	140.18	0.2	0.61	1.12	1.65	1.98	7.821	4.80E-30	5.927	7.08E-25	UDP-glucuronosyltransferase 3A1
Q6GNV7	DIRC2_XENLA	16.29	55.27	20.94	0	0	5.6	4.11	1.51	7.66	2.85E- 12	2.653	0.0014727	Disrupted in renal carcinoma protein 2 homolog
Q8IY17	PLPL6_HUMAN	22.81	41.62	19.23	0	0	0	0	0	7.482	1. 19E- 11	7.158	5.80E- 11	Neuropathy target esterase
Q9Y2Q0	AT8A1_HUMAN	81.47	53.32	238.69	0	0.61	30.23	17.28	26.24	7.374	8.78E- 16	1.81	0.0430171	Probable phospholipid-transporting ATPase IA
P13834	GYS1_RABIT	153.17	65.68	190.61	0.79	0.38	3.36	8.23	4.72	7.349	2.64E-22	4.197	5.83E- 11	Glycogen [starch] synthase, muscle
A4IG66	TM201_DANRE	35.85	19.51	19.87	0	0	0	0	0.19	7.342	3.86E- 11	6.067	5.90E- 10	Transmembrane protein 201
O75783	RHBL1_HUMAN	19.55	20.81	20.94	0	0	0	0	0	7.248	6.76E- 11	6.907	3.46E- 10	Rhomboid-related protein 1
Q2I6J1	SHP2A_DANRE	71.7	92.99	219.25	0	0.76	8.96	45.66	24.35	7.222	8.75E- 16	1.874	0.0316583	Phosphatidylinositol 3,4,5-trisphosphate 5-phosphatase 2A
Q9N0J9	CD81_SAGOE	48.88	31.86	11.33	0	0	0	0	0	7.191	2.77E- 10	6.92	7.58E- 10	CD81 protein
Q96IK5	GMCL1_HUMAN	55.4	33.16	37.18	0	0.15	2.24	0.41	0.38	7.16	1.35E- 13	5.151	3. 15E- 10	Germ cell-less protein-like 1
P53355	DAPK1_HUMAN	136.88	59.18	159.63	0	0.61	25.75	5.55	8.12	7.157	6.36E- 14	2.526	0.0049925	Death-associated protein kinase 1
F1QFS9	UBP13_DANRE	130.36	74.13	122.87	0	0.46	5.6	0.41	1.79	7.143	4.70E- 13	4.543	3.66E-07	Ubiquitin carboxyl-terminal hydrolase 13
Q5RFV4	R1441_DANRE	68.44	133.96	195.95	0.39	0.3	11.2	1.23	1.6	7.127	2.25E- 13	4.056	4.58E-06	Probable E3 ubiquitin-protein ligase RNF144A-A
Q91ZE0	TMLH_MOUSE	29.33	17.56	14.1	0	0	0	0	0	7.01	6.56E- 10	6.692	2.59E-09	Trimethyllysine dioxygenase, mitochondrial
P30793	GCH1_HUMAN	29.33	22.76	11.54	0	0	0	0	0	6.99	8.75E- 10	6.683	3. 16E-09	GTP cyclohydrolase 1
P0C024	NUDT7_HUMAN	26.07	53.97	70.73	0.39	0.08	8.96	5.35	2.55	6.986	6.59E- 15	2.863	0.000123	Peroxisomal coenzyme A diphosphatase NUDT7
Q5RCM6	SOCS6_PONAB	26.07	50.07	30.77	0	0	3.36	0	0.47	6.933	3.58E-09	3.908	0.0002197	Suppressor of cytokine signaling 6
Q5R7U4	GBG2_PONAB	185.76	55.27	16.03	0.39	0.15	15.67	10.08	11.61	6.914	3. 19E- 12	2.117	0.0285713	Guanine nucleotide-binding protein G(I)/G(S)/G(O) subunit gamma-2
A1XQX8	NR3AA_DANRE	35.85	11.71	15.39	0	0	0	0	0.09	6.87	2.53E-09	6.023	2.25E-08	Neurexin-3a-alpha
Q9UKA8	RCAN3_HUMAN	32.59	20.16	10.26	0	0	0	0	0	6.861	2.71E-09	6.569	8.51E-09	Calcipressin-3
P06731	CEAM5_HUMAN	22.81	31.86	17.52	0	0.08	0	0	0	6.838	3.02E- 11	7.056	1. 12E- 10	Carcinoembryonic antigen-related cell adhesion molecule 5
Q99KN9	EPN4_MOUSE	13.04	37.07	14.32	0	0.08	1.12	2.06	0.76	6.77	7.52E- 11	3.495	2.26E-05	Clathrin interactor 1
Q9P1Q0	VPS54_HUMAN	9.78	55.27	23.72	0	0.08	5.6	1.03	1.04	6.71	1.35E-09	2.939	0.0028587	Vacuolar protein sorting-associated protein 54
Q5TEJ8	THMS2_HUMAN	133.62	89.74	122.23	0.2	1.37	7.84	11.11	4.72	6.654	1.23E-21	3.587	2.40E-09	Protein THEMIS2
Q91W63	NRK1_MOUSE	13.04	18.21	11.11	0	0	0	0	0	6.63	1. 14E-08	6.314	4.03E-08	Nicotinamide riboside kinase 1
Q61089	FZD6_MOUSE	48.88	61.13	121.16	0.2	0.84	4.48	7.2	2.55	6.535	5.36E- 17	3.689	5.30E-08	Frizzled-6
Q9NWW5	CLN6_HUMAN	35.85	22.76	30.56	0.2	0.15	0	1.44	1.42	6.531	1.30E- 13	4.062	1.37E-08	Ceroid-lipofuscinosis neuronal protein 6
Q6P539	F222B_MOUSE	22.81	21.46	20.94	0	0.15	2.24	0.62	0.85	6.495	1.30E- 11	3.892	4.34E-07	Protein FAM222B
Q9P0M2	AKA7G_HUMAN	26.07	19.51	13.68	0	0.08	0	0	0.28	6.479	1. 13E-09	5.445	2.21E-08	A-kinase anchor protein 7 isoform gamma
O95429	BAG4_HUMAN	29.33	68.93	24.57	0.2	0.3	1.12	3.29	3.3	6.475	6. 18E- 14	3.368	3.38E-06	BAG family molecular chaperone regulator 4
Q5EA87	B4GT3_BOVIN	42.37	6.5	15.81	0	0	0	0	0	6.469	6.80E-08	6.249	1.23E-07	Beta- 1,4-galactosyltransferase 3
Q9UQB8	BAIP2_HUMAN	32.59	43.57	37.4	0.2	0.3	0	0	0.19	6.446	2.20E- 15	6.911	8. 11E- 15	Brain-specific angiogenesis inhibitor 1-associated protein 2
P54646	AAPK2_HUMAN	202.06	63.73	144.45	0	0.99	12.31	1.85	1.6	6.397	1. 13E-09	3.722	0.0001842	5'-AMP-activated protein kinase catalytic subunit alpha-2
Q38J85	IL2RB_MACFA	107.55	56.57	55.99	0.39	0.76	4.48	7.82	12.74	6.379	1.99E- 16	2.636	0.0001136	Interleukin-2 receptor subunit beta
Q5EAQ1	M4GDB_DANRE	16.29	23.41	21.58	0	0.15	0	0.41	0.94	6.339	1.78E- 10	4.258	4.26E-07	MIF4G domain-containing protein B
Q7Z2K6	ERMP1_HUMAN	16.29	10.4	9.62	0	0	0	0	0	6.334	9.32E-08	6.027	2.89E-07	Endoplasmic reticulum metallopeptidase 1
Q6NYE4	ALKMO_DANRE	42.37	15.61	5.34	0	0	0	0	0	6.308	2.05E-07	6.109	3.24E-07	Alkylglycerol monooxygenase
Q8WY36	BBX_HUMAN	55.4	36.42	75.86	0.39	0.53	6.72	2.47	4.72	6.307	3. 17E- 15	3.21	3.52E-06	HMG box transcription factor BBX
O43639	NCK2_HUMAN	6.52	14.96	12.39	0	0	0	0	0	6.299	1.28E-07	6.005	3.67E-07	Cytoplasmic protein NCK2
Q8N8D7	NKAI3_HUMAN	162.95	64.38	213.05	1.18	1.07	19.03	9.67	2.64	6.292	2.56E- 13	3.326	3. 14E-05	Sodium/potassium-transporting ATPase subunit beta-1-interacting protein 3
O43313	ATMIN_HUMAN	35.85	14.31	16.88	0	0.15	1.12	0.41	0.28	6.281	4.97E- 10	4.696	1.29E-07	ATM interactor
Q802Y8	ZB16A_DANRE	6.52	14.96	11.97	0	0	0	0	0	6.279	1.47E-07	5.986	4. 15E-07	Zinc finger and BTB domain-containing protein 16-A
Q9CQF9	PCYOX_MOUSE	32.59	21.46	20.73	0	0	0	0	2.08	6.225	4.26E-07	3.358	0.0038757	Prenylcysteine oxidase
Q5R1P0	NMDZ1_CANFA	32.59	11.05	6.41	0	0	0	0	0	6.21	3.23E-07	5.974	6.26E-07	Glutamate [NMDA] receptor subunit zeta- 1
Q8TE67	ES8L3_HUMAN	16.29	11.71	7.05	0	0	0	0	0	6.18	2.80E-07	5.887	7.63E-07	Epidermal growth factor receptor kinase substrate 8-like protein 3
Q02086	SP2_HUMAN	45.63	83.24	55.13	0	0.99	7.84	4.32	4.91	6.177	1.64E- 14	3.041	1.95E-05	Transcription factor Sp2
O88831	KKCC2_RAT	19.55	55.92	42.31	0.2	0.38	4.48	1.65	0.85	6.176	4.09E- 12	3.841	1.02E-06	Calcium/calmodulin-dependent protein kinase kinase 2
Q6Q2B2	MBN2A_TAKRU	94.51	118.35	87.61	0.2	0.76	1.12	0.21	5.29	6.171	2.21E-09	4.184	1.49E-05	Muscleblind-like protein 2a
Q8IY50	S35F3_HUMAN	29.33	18.86	4.06	0	0	0	0	0	6.157	4.95E-07	5.945	8.22E-07	Solute carrier family 35 member F3
Q5FW38	NFIL3_XENTR	9.78	25.36	14.1	0	0.15	1.12	0.82	0.94	6.132	6.64E- 10	3.57	1.36E-05	Nuclear factor interleukin-3-regulated protein
Q8N2M4	TM86A_HUMAN	13.04	29.26	21.16	0	0	4.48	0	0.76	6.121	7.72E-07	2.646	0.0276478	Lysoplasmalogenase-like protein TMEM86A
Q6AX59	ABHD8_XENLA	45.63	6.5	8.55	0	0	0	0	0	6.121	7.01E-07	5.947	9.28E-07	Abhydrolase domain-containing protein 8
Q6H8Q1	ABLM2_HUMAN	71.7	96.89	263.48	0	1.6	15.67	5.14	3.11	6.119	1.75E-09	3.329	0.0006156	Actin-binding LIM protein 2
A2RV29	ZN346_DANRE	26.07	50.72	22.01	0.2	0.23	0	0.62	0	6.107	1.37E- 10	5.962	2.24E- 10	Zinc finger protein 346
Q5RD64	CNTP2_PONAB	16.29	7.8	8.76	0	0	0	0	0	6.1	4.64E-07	5.808	1.22E-06	Contactin-associated protein-like 2
A0JNK6	CG023_BOVIN	120.58	46.17	134.41	1.18	0.76	42.54	13.57	11.14	6.099	5.50E- 13	1.759	0.038156	Transmembrane protein C7orf23 homolog
P58158	B3GA3_MOUSE	39.11	40.97	29.28	0	0.53	1.12	0.41	0.47	6.082	3.66E- 13	5.328	1. 18E- 11	Galactosylgalactosylxylosylprotein 3-beta-glucuronosyltransferase 3
Q6GLN5	NFIP1_XENLA	156.43	143.06	207.71	0.59	2.44	34.71	8.43	7.74	6.08	1.22E- 12	2.786	0.0006307	NEDD4 family-interacting protein 1
Q9D3A8	CAPON_MOUSE	6.52	10.4	8.76	0	0	0	0	0.09	5.976	9.69E-07	5.063	9.00E-06	Carboxyl-terminal PDZ ligand of neuronal nitric oxide synthase protein
Q9JIL5	TULP4_MOUSE	29.33	40.97	56.41	0.39	0.53	4.48	1.44	2.64	5.971	5.61E- 14	3.59	2.28E-07	Tubby-related protein 4
O75140	DEPD5_HUMAN	13.04	70.23	55.13	0.2	0.61	3.36	2.67	5.57	5.964	3. 13E- 11	2.962	0.000295	DEP domain-containing protein 5
P22125	RAB1_DISOM	492.11	163.87	250.02	1.97	5.41	67.17	41.75	24.07	5.933	5.04E- 15	2.405	0.0009872	Ras-related protein ORAB- 1
Q07424	CDX4_MOUSE	39.11	338.15	161.98	1.97	2.44	34.71	40.31	48.32	5.848	2.25E- 13	1.714	0.035219	Homeobox protein CDX-4
Q0VA82	MFSD8_DANRE	16.29	16.91	35.26	0.2	0.3	2.24	2.47	2.83	5.836	1.29E- 11	2.792	0.0001342	Major facilitator superfamily domain-containing protein 8
P62944	AP2B1_RAT	78.22	137.86	104.71	0.99	2.06	21.27	15.22	6.7	5.827	4.26E- 18	2.688	9.65E-06	AP-2 complex subunit beta
Q6ZUT9	DEN5B_HUMAN	3.26	10.4	7.05	0	0	0	1.23	0.38	5.784	3.01E-06	2.751	0.0108251	DENN domain-containing protein 5B
A4UTP7	MEF2C_PIG	35.85	176.88	49.15	0.79	1.07	13.43	7.2	2.55	5.774	1.02E- 10	2.995	0.000366	Myocyte-specific enhancer factor 2C
Q5ZML1	IMA1_CHICK	9.78	21.46	15.17	0	0.15	1.12	0.62	3.11	5.77	1. 15E-07	2.398	0.0161957	Importin subunit alpha- 1
Q5IGR8	EXT1A_DANRE	16.29	23.41	21.58	0	0.3	0	0	0	5.736	1.38E-09	6.895	4.42E- 10	Exostosin- 1a
Q5HZM1	EIF1A_XENLA	3.26	16.91	7.69	0	0	0	0	0	5.727	5. 19E-06	5.492	9.21E-06	Probable RNA-binding protein EIF1AD
Q8C006	TRI35_MOUSE	6.52	11.05	6.2	0	0	0	0	0	5.726	4.42E-06	5.451	9.70E-06	Tripartite motif-containing protein 35
Q32PR0	T55BA_DANRE	52.14	14.31	18.59	0.2	0.15	0	0	0.66	5.708	1.09E-07	4.909	1.48E-06	Transmembrane protein 55B-A
Q3T093	NECP1_BOVIN	3.26	14.96	7.69	0	0	0	0	0	5.685	6.36E-06	5.444	1. 16E-05	Adaptin ear-binding coat-associated protein 1
Q6DRD9	ABHDB_DANRE	32.59	15.61	10.04	0.2	0	0	0	0.47	5.674	7.58E-07	4.643	1.73E-05	Abhydrolase domain-containing protein 11
Q9WU60	ATRN_MOUSE	42.37	52.67	14.96	0.39	0.38	5.6	8.02	1.04	5.671	1.70E-09	2.489	0.0048089	Attractin
P16260	GDC_HUMAN	19.55	24.06	15.39	0	0	2.24	0	0	5.668	9.73E-06	3.595	0.0035324	Graves disease carrier protein
Q6NUJ5	PWP2B_HUMAN	3.26	44.87	51.93	0.2	0.46	3.36	3.09	1.32	5.647	7.38E-09	3.183	0.0004363	PWWP domain-containing protein 2B
Q08CH8	CYHR1_DANRE	338.94	111.85	60.26	1.18	2.66	30.23	7.4	9.15	5.644	1.21E-09	2.804	0.0018065	Cysteine and histidine-rich protein 1
Q921R4	DJC14_MOUSE	29.33	99.49	41.46	0.99	0.76	2.24	8.64	4.62	5.637	1.47E- 13	3.05	9.37E-06	DnaJ homolog subfamily C member 14
Q5F480	ITPK1_CHICK	35.85	9.75	58.98	0.2	0.53	2.24	2.26	4.15	5.603	4.94E-09	2.896	0.0011689	Inositol-tetrakisphosphate 1-kinase
Q8VHI6	WASF3_MOUSE	3.26	10.4	8.33	0	0	0	0	0	5.578	1.08E-05	5.327	2.01E-05	Wiskott-Aldrich syndrome protein family member 3
Q9XS59	S6A15_BOVIN	13.04	15.61	17.52	0	0.23	0	0	0	5.572	2.47E-08	6.524	8.35E-09	Sodium-dependent neutral amino acid transporter B(0)AT2
Q9Z0M5	LICH_MOUSE	143.4	27.31	24.15	0.2	1.14	12.31	7.2	4.91	5.566	1.23E-08	2.387	0.0129486	Lysosomal acid lipase/cholesteryl ester hydrolase
B1WBW4	ARM10_RAT	42.37	55.92	41.24	0.2	0.84	0	0.21	1.32	5.56	9.44E- 10	5.043	5.70E-09	Armadillo repeat-containing protein 10
Q5ZMR3	PCMD1_CHICK	74.96	158.67	128.43	1.78	2.59	15.67	6.79	7.55	5.545	2.51E- 17	3.334	2. 15E-08	Protein-L-isoaspartate O-methyltransferase domain-containing protein 1
O14920	IKKB_HUMAN	48.88	64.38	48.29	0.59	1.29	3.36	6.38	2.55	5.538	5.82E- 18	3.488	6.31E- 10	Inhibitor of nuclear factor kappa-B kinase subunit beta
Q58EB4	HIBCH_DANRE	48.88	31.21	35.47	0.2	0.84	4.48	1.85	0.94	5.498	4.29E- 11	3.757	7.73E-07	3-hydroxyisobutyryl-CoA hydrolase, mitochondrial
Q96JN2	CC136_HUMAN	198.8	127.46	177.15	1.18	4.57	20.15	52.86	11.23	5.485	2.45E- 13	2.349	0.0010767	Coiled-coil domain-containing protein 136
P34743	BTG1_CHICK	348.71	957.87	524.82	3.16	13.47	52.62	9.46	45.59	5.464	1.07E-09	3.319	9.26E-05	Protein BTG1
A5PMU4	ANS1B_DANRE	52.14	96.24	107.91	0.79	2.21	3.36	14.6	3.96	5.423	4.37E- 13	3.226	2.91E-06	Ankyrin repeat and sterile alpha motif domain-containing protein 1B
P63329	PP2BA_RAT	16.29	59.18	78	0.2	1.14	7.84	7.61	1.6	5.42	5.95E-09	2.745	0.0019687	Serine/threonine-protein phosphatase 2B catalytic subunit alpha isoform
Q9UKD2	MRT4_HUMAN	16.29	9.1	2.78	0	0	0	0	0	5.417	2.66E-05	5.199	4. 14E-05	mRNA turnover protein 4 homolog
Q8BFW4	TRI65_MOUSE	19.55	54.62	32.91	0.39	0.76	6.72	2.26	2.45	5.399	5.42E- 11	2.975	7.04E-05	Tripartite motif-containing protein 65
P25122	KCNC1_RAT	3.26	11.71	5.77	0	0	0	0	0	5.397	2.79E-05	5.161	4.72E-05	Potassium voltage-gated channel subfamily C member 1
Q921C5	BICD2_MOUSE	29.33	79.99	39.32	0.2	0.91	12.31	1.23	2.93	5.391	8.55E-08	2.533	0.0100089	Protein bicaudal D homolog 2
P63116	AAA1_RAT	39.11	64.38	55.35	0.79	0.91	12.31	9.26	1.32	5.38	4. 17E- 10	2.492	0.002274	Asc-type amino acid transporter 1
Q0VH32	MNT_XENLA	22.81	39.67	44.45	0.2	0.61	7.84	0.41	3.21	5.331	2. 19E-07	2.565	0.0102401	Max-binding protein MNT
Q9IAL8	NCKX1_CHICK	13.04	4.55	4.7	0	0	0	0	0	5.315	4.02E-05	5.067	7.09E-05	Sodium/potassium/calcium exchanger 1
Q9Z138	ROR2_MOUSE	9.78	18.21	12.82	0.2	0.15	0	0	0	5.292	8.54E-08	6.409	1.83E-08	Tyrosine-protein kinase transmembrane receptor ROR2
Q5FVG1	GP157_RAT	6.52	26.66	10.26	0	0.23	0	0	0.09	5.229	2.04E-06	5.602	6. 11E-07	Probable G-protein coupled receptor 157
Q5BJ39	TR150_XENLA	58.66	126.81	206.43	1.38	4.11	6.72	16.25	7.36	5.229	8.34E- 13	3.353	7.63E-07	Thyroid hormone receptor-associated protein 3
Q5T5C0	STXB5_HUMAN	55.4	46.82	40.81	1.38	0.76	0	1.23	1.7	5.196	2.69E- 13	4.686	4.69E- 12	Syntaxin-binding protein 5
Q9NUE0	ZDH18_HUMAN	52.14	31.86	30.13	0.59	1.07	3.36	6.99	5.19	5.181	1.20E- 14	2.513	2. 16E-05	Palmitoyltransferase ZDHHC18
Q3YBR2	TBRG1_HUMAN	3.26	8.45	5.13	0	0	0	0	0	5.166	8.29E-05	4.929	0.0001346	Transforming growth factor beta regulator 1
O57656	GPDA_TAKRU	42.37	42.92	47.01	0	1.29	10.08	2.06	7.17	5.164	1. 18E-07	2.161	0.0257926	Glycerol-3-phosphate dehydrogenase [NAD(+)], cytoplasmic
Q58EK3	PLCX3_DANRE	9.78	16.26	5.98	0	0.15	0	0	0.09	5.154	4.59E-06	5.245	3.80E-06	PI-PLC X domain-containing protein 3
E1BZR9	TCPR1_CHICK	9.78	8.45	10.26	0.2	0.15	2.24	2.88	1.7	5.13	3.68E-08	1.787	0.0253144	Tectonin beta-propeller repeat-containing protein 1
Q640Q5	PAN3_MOUSE	39.11	63.08	55.56	0.2	1.75	6.72	2.06	4.53	5.128	2.06E-09	3.072	0.000128	PAB-dependent poly(A)-specific ribonuclease subunit 3
Q6R005	DLG4_DANRE	101.03	63.08	125.22	0.2	2.21	27.99	4.73	1.89	5.125	1.89E-06	2.301	0.0353323	Disks large homolog 4
Q9ULJ3	ZN295_HUMAN	16.29	81.29	32.69	0.2	1.07	4.48	1.23	0.76	5.124	1.71E-07	3.781	4.26E-05	Zinc finger protein 295
Q8WUF8	F172A_HUMAN	16.29	35.12	17.74	0	0.46	1.12	0	1.04	5.097	3.90E-06	3.87	0.00022	Protein FAM172A
P41725	PGCB_FELCA	16.29	10.4	28.21	0	0.46	6.72	1.23	1.79	5.094	1.32E-06	2.051	0.0483125	Brevican core protein (Fragment)
Q7ZUP1	FA46C_DANRE	35.85	106.65	66.67	0.39	2.06	2.24	3.7	11.33	5.087	3.79E-08	2.845	0.0013059	Protein FAM46C
Q8BKZ9	ODPX_MOUSE	45.63	42.27	19.45	0.2	0.91	6.72	1.44	1.04	5.086	1. 18E-07	3.087	0.0006747	Pyruvate dehydrogenase protein X component, mitochondrial
Q96RE7	NACC1_HUMAN	29.33	91.69	36.97	0.2	0.99	2.24	0.21	5.95	5.075	4.21E-06	3.072	0.0040486	Nucleus accumbens-associated protein 1
Q6P798	RCBT2_RAT	26.07	53.97	29.92	0	1.29	8.96	6.17	2.74	5.069	2.35E-08	2.248	0.0105503	RCC1 and BTB domain-containing protein 2
Q7L8A9	VASH1_HUMAN	9.78	10.4	11.75	0	0.23	1.12	0.21	0.09	5.061	1.71E-06	4.358	1.52E-05	Vasohibin- 1
Q5ZL54	K0907_CHICK	39.11	68.28	47.87	1.58	1.37	2.24	6.99	3.68	5.04	7.75E- 17	3.299	1.37E-09	UPF0469 protein KIAA0907 homolog
Q7ZTY7	USE1_DANRE	16.29	26.01	11.97	0.2	0.38	7.84	2.26	1.04	5.036	4.08E-07	1.981	0.0406734	Vesicle transport protein USE1
Q7Z2Z2	ETUD1_HUMAN	94.51	68.93	27.57	0.39	1.67	0	7.61	1.42	5.008	3.29E-07	3.656	7.91E-05	Elongation factor Tu GTP-binding domain-containing protein 1
Q6PHS6	SNX13_MOUSE	45.63	35.77	59.41	0.59	1.75	1.12	4.11	2.27	4.989	1.25E- 12	3.78	6.51E-09	Sorting nexin- 13
Q8N0W4	NLGNX_HUMAN	16.29	1.3	7.48	0	0	0	0	0	4.983	0.00021181	4.829	0.0002376	Neuroligin-4, X-linked
Q9W638	REQUA_XENLA	26.07	25.36	23.51	0	0.91	3.36	1.44	1.04	4.972	2. 11E-08	3.372	4.25E-05	Zinc finger protein ubi-d4 A
Q68EL6	NFIL3_DANRE	32.59	26.66	72.44	1.18	0.53	3.36	4.94	0.38	4.969	1.87E-07	3.447	0.0001287	Nuclear factor interleukin-3-regulated protein
Q5R739	JOS1_PONAB	26.07	47.47	43.17	0.59	0.08	5.6	1.65	0	4.953	4.43E-05	2.979	0.012459	Josephin- 1
Q6GNW0	LRRF2_XENLA	26.07	24.06	20.09	0	0.69	0	0.21	0.94	4.94	9.53E-07	4.369	5.68E-06	Leucine-rich repeat flightless-interacting protein 2
P35331	NRCAM_CHICK	48.88	13.66	14.32	0	0.69	0	3.29	1.7	4.936	2.94E-06	2.986	0.0030979	Neuronal cell adhesion molecule
Q61548	AP180_MOUSE	3.26	8.45	3.21	0	0	0	0	0.09	4.933	0.0002323	4.081	0.0014825	Clathrin coat assembly protein AP180
Q5T0B9	ZN362_HUMAN	16.29	14.31	45.52	0.2	0.91	7.84	8.02	3.21	4.93	3. 18E-08	1.765	0.0454037	Zinc finger protein 362
P98084	APBA2_MOUSE	6.52	11.71	9.19	0.2	0.08	0	0	0	4.926	6. 16E-06	5.823	1.03E-06	Amyloid beta A4 precursor protein-binding family A member 2
Q5NVC3	ITM2C_PONAB	81.47	165.82	97.23	0	2.36	19.03	0.62	5.95	4.906	3.41E-05	2.612	0.0278891	Integral membrane protein 2C
Q8NCJ5	SPRY3_HUMAN	13.04	27.96	23.29	0.39	0.53	4.48	0.82	0.94	4.904	7.28E-08	3.206	0.0001559	SPRY domain-containing protein 3
Q9Z2H5	E41L1_MOUSE	19.55	1.3	4.91	0	0	0	0	0.09	4.904	0.00028991	4.212	0.0012563	Band 4.1-like protein 1
Q5TYW6	RSPH9_DANRE	26.07	16.91	38.68	0	0.61	6.72	0.21	1.6	4.882	2.67E-05	2.431	0.0370309	Radial spoke head protein 9 homolog
O75689	ADAP1_HUMAN	32.59	21.46	17.31	0.2	0.84	1.12	1.03	0.66	4.861	1.89E-09	4.176	5.56E-08	Arf-GAP with dual PH domain-containing protein 1
O70439	STX7_MOUSE	224.87	104.05	201.94	3.36	5.79	35.83	17.07	5.19	4.859	2.77E-09	2.8	0.000319	Syntaxin-7
Q3UJZ3	ARMC7_MOUSE	22.81	14.96	7.69	0.39	0	0	0	0.19	4.844	2.33E-05	5.039	8.72E-06	Armadillo repeat-containing protein 7
Q1KKR9	LNPB_TAKRU	22.81	44.87	26.28	0.2	1.37	3.36	2.88	2.55	4.839	5.85E- 10	3.077	1.99E-05	Protein lunapark-B
Q8BYR8	S41A2_MOUSE	48.88	85.19	42.95	0.59	2.06	8.96	2.67	1.13	4.82	8.93E-08	3.366	7.52E-05	Solute carrier family 41 member 2
Q8IY47	KBTB2_HUMAN	32.59	32.51	15.81	0.2	0.91	0	0.82	0.19	4.817	4.66E-08	5.161	5.50E-09	Kelch repeat and BTB domain-containing protein 2
O75170	PP6R2_HUMAN	117.32	158.02	145.74	3.36	6.17	20.15	24.06	9.44	4.814	1.56E- 18	2.856	1.33E-08	Serine/threonine-protein phosphatase 6 regulatory subunit 2
Q9QYM5	RND2_MOUSE	16.29	1.95	6.84	0	0	0	0.82	0	4.811	0.00042121	3.087	0.0208614	Rho-related GTP-binding protein RhoN
Q9CQ01	RNT2_MOUSE	42.37	107.3	68.17	1.78	2.74	13.43	9.87	4.62	4.807	8.34E- 13	2.793	7.55E-06	Ribonuclease T2
P50131	PE2R3_PIG	22.81	2.6	2.35	0	0	0	0	0	4.801	0.00044768	4.686	0.0004363	Prostaglandin E2 receptor EP3 subtype
Q4R6P7	SESN1_MACFA	668.09	336.2	772.71	11.65	28.24	78.37	80.83	56.82	4.788	6.03E- 15	2.81	8.60E-07	Sestrin- 1
Q8R0X2	CJ046_MOUSE	6.52	27.31	22.65	0.59	0.53	2.24	2.47	1.42	4.785	3.43E-09	2.998	5. 15E-05	Uncharacterized protein C10orf46 homolog
Q8C7R4	UBA6_MOUSE	13.04	22.11	29.28	0.2	0.46	2.24	0	2.17	4.767	1.94E-05	2.939	0.006415	Ubiquitin-like modifier-activating enzyme 6
Q5U1W4	LAP4B_RAT	61.92	22.76	13.89	0	0.84	0	0	0	4.767	1.40E-05	6.708	6.40E-09	Lysosomal-associated transmembrane protein 4B
Q6IE52	MUG2_RAT	22.81	0.65	6.84	0	0	0	0	0	4.745	0.00057349	4.687	0.0004541	Murinoglobulin-2
A7M9B2	YCF1_CUSRE	13.04	3.9	2.14	0	0	0	0	0	4.74	0.00053364	4.547	0.0006832	Putative membrane protein ycf1
Q96EQ0	SGTB_HUMAN	3.26	11.71	3.21	0	0.08	0	0.21	0.09	4.731	0.00016876	3.951	0.001039	Small glutamine-rich tetratricopeptide repeat-containing protein beta
Q93008	USP9X_HUMAN	74.96	184.68	293.4	4.15	7.84	12.31	18.51	20.39	4.728	7.60E- 12	3.077	1.74E-06	Probable ubiquitin carboxyl-terminal hydrolase FAF-X
Q91474	HNF1A_SALSA	13.04	36.42	25.22	0.99	0.53	0	0.62	0.57	4.723	3.33E-09	4.921	8. 16E- 10	Hepatocyte nuclear factor 1-alpha
Q9Y2T6	GPR55_HUMAN	6.52	3.25	3.63	0	0	0	0	0	4.715	0.0005549	4.483	0.0008247	G-protein coupled receptor 55
B0S5N4	PLXA3_DANRE	71.7	71.53	212.84	1.78	2.89	17.91	2.47	1.04	4.708	6.38E-06	3.268	0.0010006	Plexin A3
Q01813	K6PP_HUMAN	332.42	202.24	551.54	6.12	16.67	51.5	121.96	21.8	4.686	1.74E-09	2.256	0.0029613	6-phosphofructokinase type C
Q68EI3	CBPC5_DANRE	13.04	11.71	8.55	0	0.3	1.12	0	0.47	4.68	2.40E-05	3.665	0.0005005	Cytosolic carboxypeptidase-like protein 5
Q803E0	PALD_DANRE	68.44	83.24	53.64	0.79	3.05	1.12	0.21	0.76	4.677	1.88E-09	5.939	5.94E- 14	Paladin
Q71RC2	LARP4_HUMAN	32.59	50.72	26.5	0.39	1.75	5.6	3.09	4.34	4.673	1.65E-09	2.717	0.000179	La-related protein 4
Q9PTJ6	CTDSL_CHICK	81.47	107.3	77.78	1.38	1.83	4.48	1.03	0	4.666	1.24E-05	4.708	2.34E-06	CTD small phosphatase-like protein
Q86T96	RN180_HUMAN	9.78	14.31	7.91	0	0.3	0	0	0	4.654	1.69E-05	5.885	7.79E-07	E3 ubiquitin-protein ligase RNF180
O76062	ERG24_HUMAN	13.04	9.1	3.42	0.2	0	0	0	0.09	4.621	0.00017743	4.651	0.000133	Delta( 14)-sterol reductase
Q3UHH2	S22AN_MOUSE	110.81	22.11	143.81	1.38	3.35	8.96	3.5	15.29	4.62	1.51E-06	2.624	0.0048929	Solute carrier family 22 member 23
Q9D818	SAPC2_MOUSE	32.59	10.4	17.74	0.59	0	0	0	0.28	4.598	9.43E-05	4.981	1.37E-05	Suppressor APC domain-containing protein 2
Q5FVB0	ATX10_XENTR	6.52	14.96	14.1	0.2	0.3	0	0	0.47	4.587	1.24E-05	4.396	1.79E-05	Ataxin- 10
Q91XF4	RN167_MOUSE	94.51	124.2	124.15	3.95	4.57	21.27	9.26	5.76	4.587	3.05E- 12	3.043	6.76E-07	E3 ubiquitin-protein ligase RNF167
Q01968	OCRL_HUMAN	61.92	68.28	118.6	1.58	4.42	5.6	8.23	3.3	4.584	9.59E- 12	3.622	8.30E-09	Inositol polyphosphate 5-phosphatase OCRL- 1
Q3SWY8	ZUFSP_BOVIN	361.75	128.76	520.34	15	10.51	44.78	52.24	32.66	4.572	1.05E- 11	2.713	1.73E-05	Zinc finger with UFM1-specific peptidase domain protein
Q8N9L1	ZIC4_HUMAN	9.78	18.86	10.47	0.2	0.38	0	0	0.38	4.57	5.34E-06	4.728	2.45E-06	Zinc finger protein ZIC 4
Q95JF2	GHR_AILME	6.52	166.47	48.08	0.39	2.66	8.96	18.3	3.96	4.569	2.24E-05	2.207	0.0433849	Growth hormone receptor
Q567B1	OTU1_DANRE	6.52	5.85	12.82	0	0.3	2.24	0.62	0.57	4.564	2.92E-05	2.623	0.0113404	Ubiquitin thioesterase OTU1
B5MEV3	S52A2_RAT	26.07	3.25	5.77	0.2	0	0	0	0.19	4.562	0.0003826	4.348	0.0004646	Solute carrier family 52, riboflavin transporter, member 2
Q9UJX2	CDC23_HUMAN	45.63	42.27	48.94	1.38	2.21	16.79	10.69	14.16	4.56	6.71E- 14	1.534	0.0084093	Cell division cycle protein 23 homolog
Q92089	TDT_ONCMY	9.78	1.95	3.42	0	0	0	0	0	4.557	0.00104747	4.359	0.0013478	DNA nucleotidylexotransferase
Q17QQ5	G137A_BOVIN	6.52	19.51	7.27	0.39	0.15	0	1.03	1.79	4.556	1.60E-05	2.574	0.0106584	Integral membrane protein GPR137
Q803C7	LMBRL_DANRE	16.29	25.36	15.81	0.2	0.91	1.12	1.23	0.57	4.545	3.90E-08	3.916	7.02E-07	Limb region 1 homolog-like protein
Q15025	TNIP1_HUMAN	286.79	845.37	385.28	12.04	27.86	173.53	142.94	148.55	4.535	2.42E- 12	1.453	0.0288023	TNFAIP3-interacting protein 1
Q2KJI7	AFG32_BOVIN	19.55	41.62	14.96	0.2	1.07	0	4.52	5.19	4.533	4.55E-06	2.257	0.0204214	AFG3-like protein 2
Q6P4U6	ZNRF1_DANRE	13.04	2.6	2.14	0	0	0	0	0	4.532	0.00117388	4.358	0.0013832	E3 ubiquitin-protein ligase znrf1
Q5VT97	SYDE2_HUMAN	94.51	115.75	97.02	1.38	4.26	2.24	0.41	4.44	4.532	7.39E-07	4.48	1.59E-07	Rho GTPase-activating protein SYDE2
O00469	PLOD2_HUMAN	68.44	234.1	178.65	4.15	8.68	57.1	77.13	24.35	4.468	1.88E- 10	1.433	0.0485004	Procollagen-lysine,2-oxoglutarate 5-dioxygenase 2
P50392	PA24A_DANRE	32.59	22.76	38.89	1.58	1.14	6.72	6.58	7.08	4.462	4.92E- 12	1.992	0.0008895	Cytosolic phospholipase A2
Q6DIS8	LZTS2_XENTR	182.5	259.46	160.48	2.57	12.41	17.91	12.13	6.98	4.454	1.73E-09	3.654	9.43E-08	Leucine zipper putative tumor suppressor 2 homolog
Q1LVK9	N4BP1_DANRE	22.81	26.01	25.43	0.39	0.76	0	0	1.42	4.45	2. 15E-05	4.116	3.86E-05	NEDD4-binding protein 1
Q6PDL0	DC1L2_MOUSE	55.4	179.48	148.09	1.78	7	8.96	4.94	2.55	4.443	4.57E-08	4.106	5.56E-08	Cytoplasmic dynein 1 light intermediate chain 2
Q6TCG8	PAQR3_MOUSE	9.78	19.51	12.61	0	0.53	0	0	0.38	4.433	5.51E-05	4.63	1.79E-05	Progestin and adipoQ receptor family member 3
P26369	U2AF2_MOUSE	159.69	299.78	224.59	6.32	13.17	62.69	49.77	20.2	4.423	6.67E- 12	2.164	0.0004561	Splicing factor U2AF 65 kDa subunit
Q8IWB9	TEX2_HUMAN	9.78	22.76	42.1	0	0.76	2.24	0	1.23	4.41	0.00029615	3.271	0.0053279	Testis-expressed sequence 2 protein
Q9I8V2	SMAD1_DANRE	26.07	18.21	26.28	0.2	1.29	4.48	7.4	1.32	4.397	1.05E-06	2.128	0.0154104	Mothers against decapentaplegic homolog 1
Q8BPP5	LYPD6_MOUSE	42.37	3.9	15.81	0.2	0.3	0	0	1.51	4.387	0.00053388	3.401	0.005311	Ly6/PLAUR domain-containing protein 6
A2AAY5	SPD2B_MOUSE	13.04	135.26	26.28	0.59	1.37	14.55	0.62	1.04	4.374	0.00031753	2.412	0.0483356	SH3 and PX domain-containing protein 2B
Q80VP1	EPN1_MOUSE	13.04	10.4	10.04	0	0.46	0	0	0.19	4.36	4. 13E-05	4.951	5.30E-06	Epsin- 1
Q8BUH7	RNF26_MOUSE	13.04	37.72	27.35	0.99	1.22	1.12	1.44	0.76	4.353	1.75E-09	4.251	1.88E-09	Ring finger protein 26
Q9DAZ9	ZFY19_MOUSE	68.44	20.16	28.42	0.79	1.37	0	0	0.66	4.353	7.01E-06	5.489	1. 10E-08	Zinc finger FYVE domain-containing protein 19
Q8AVQ3	143BB_XENLA	16.29	57.23	57.91	0.99	2.51	10.08	9.46	2.83	4.319	1. 16E-07	2.335	0.0029803	14-3-3 protein beta/alpha-B
Q9UPV9	TRAK1_HUMAN	71.7	42.92	87.4	1.38	3.88	1.12	5.96	9.06	4.302	1.63E-07	3.06	7.89E-05	Trafficking kinesin-binding protein 1
Q28CM8	ARFG2_XENTR	45.63	70.88	68.59	3.75	3.05	6.72	10.69	6.42	4.25	1.59E- 17	2.842	6.08E- 10	ADP-ribosylation factor GTPase-activating protein 2
Q56NL1	ACE2_PAGLA	0	9.1	4.49	0	0	0	0	0	4.237	0.00328714	4.15	0.0029051	Angiotensin-converting enzyme 2
P19474	RO52_HUMAN	52.14	33.81	13.89	0.79	1.37	0	0	0	4.233	1.73E-06	7.302	2.02E- 11	E3 ubiquitin-protein ligase TRIM21
B5X8M4	BRCC3_SALSA	42.37	79.99	109.84	3.16	4.26	1.12	6.79	5.76	4.226	5.73E- 10	3.638	1.26E-08	Lys-63-specific deubiquitinase BRCC36
Q58D91	BINCA_BOVIN	26.07	3.9	4.06	0	0.23	0	0	0.47	4.195	0.00139374	3.612	0.0042871	Bcl10-interacting CARD protein
Q8BMP6	GCP60_MOUSE	94.51	174.28	156.42	2.37	10.73	11.2	16.25	5.1	4.18	1.75E-08	3.408	7.63E-07	Golgi resident protein GCP60
Q6UWH6	TX261_HUMAN	39.11	36.42	36.33	2.37	1.67	3.36	7.2	3.21	4.177	7.84E- 13	2.818	1.89E-07	Protein TEX261
Q99797	MIPEP_HUMAN	6.52	11.05	12.18	0	0.69	2.24	1.85	1.6	4.176	1.22E-05	2.082	0.0237824	Mitochondrial intermediate peptidase
Q6AY65	ARFP2_RAT	13.04	21.46	19.87	0.79	0.84	0	0.21	0.47	4.168	1.40E-07	4.996	2.41E-09	Arfaptin-2
Q6DRI7	DDX51_DANRE	97.77	228.25	161.76	6.91	9.44	2.24	14.4	10	4.166	1.70E- 10	3.815	2.88E- 10	ATP-dependent RNA helicase DDX51
P03001	TF3A_XENLA	9.78	17.56	1.5	0.2	0.23	0	1.03	0.57	4.162	0.00044489	2.911	0.0111134	Transcription factor IIIA
Q7M760	ZRAN1_MOUSE	42.37	46.17	27.14	1.38	2.21	15.67	7.2	3.68	4.155	5.48E-08	1.924	0.0102197	Ubiquitin thioesterase Zranb1
Q8R4Z9	MFN1_RAT	48.88	40.32	59.41	0.99	2.97	1.12	0.82	3.96	4.15	2.83E-06	3.794	5.48E-06	Mitofusin- 1
Q3SXC5	ARL14_MOUSE	13.04	4.55	1.92	0	0.15	0	0.82	0.19	4.135	0.00121145	2.706	0.029152	ADP-ribosylation factor-like protein 14
Q99JH7	CSTN3_MOUSE	6.52	22.76	11.75	0	0.53	2.24	0	1.13	4.114	0.00097929	2.635	0.032109	Calsyntenin-3
O43734	CIKS_HUMAN	6.52	18.86	7.27	0	0.53	0	0.21	0.66	4.103	0.00035513	3.62	0.0010413	Adapter protein CIKS
B1H1X4	SRRTA_XENLA	68.44	183.38	75.65	4.54	6.01	2.24	3.7	7.83	4.09	5.91E-08	3.946	1.94E-08	Serrate RNA effector molecule homolog A
O95931	CBX7_HUMAN	26.07	67.63	45.09	0.59	2.44	8.96	0.41	2.08	4.087	0.00013681	2.895	0.0048041	Chromobox protein homolog 7
P97564	GPAT1_RAT	29.33	35.77	38.04	0.39	1.29	0	0	2.93	4.084	0.0005734	3.562	0.0014724	Glycerol-3-phosphate acyltransferase 1, mitochondrial
O60346	PHLP1_HUMAN	9.78	36.42	24.57	0.2	0.91	0	0.21	4.15	4.08	0.00078142	2.69	0.0236675	PH domain leucine-rich repeat-containing protein phosphatase 1
Q58T08	ISM2_DANRE	19.55	0	7.48	0	0	0	0	0.09	4.058	0.0056847	3.742	0.0079607	Isthmin-2
Q5RAV7	CARD8_PONAB	29.33	1.95	4.06	0	0.23	0	0	0	4.056	0.00253861	4.983	0.0001321	Caspase recruitment domain-containing protein 8
Q7T3H9	HYI_DANRE	0	9.1	3.42	0	0	0	0	0	4.051	0.00578257	3.983	0.004889	Putative hydroxypyruvate isomerase
Q6AXL8	ZMAT5_DANRE	550.77	228.25	347.67	20.92	24.51	29.11	29.2	14.53	3.998	9.02E- 12	3.754	2.65E- 12	Zinc finger matrin-type protein 5
Q3ULM0	CC106_MOUSE	22.81	8.45	14.74	0.59	0.53	0	0.62	0	3.994	6.36E-05	4.888	1.45E-06	Coiled-coil domain-containing protein 106
Q6PDD0	UD2A2_MOUSE	13.04	2.6	0.64	0	0	0	0	0	3.977	0.00711698	3.887	0.0064004	UDP-glucuronosyltransferase 2A2
Q1LUS8	RBP10_DANRE	29.33	61.78	49.15	2.76	2.28	13.43	2.88	7.36	3.975	6.40E-07	2.241	0.0037385	Ran-binding protein 10
P28231	CXB3_MOUSE	9.78	27.96	15.6	0.59	1.14	0	0.21	0.47	3.899	9. 11E-06	4.866	6.94E-08	Gap junction beta-3 protein
Q58DH2	PISD_BOVIN	65.18	113.8	76.29	7.7	3.5	7.84	17.69	7.46	3.892	1.62E- 10	2.772	1. 15E-06	Phosphatidylserine decarboxylase proenzyme
Q5F3A4	RELL1_CHICK	9.78	22.11	7.91	0.2	0.76	0	0	0.28	3.884	0.00023721	4.879	4.69E-06	RELT-like protein 1
Q6PEV3	WIPF2_MOUSE	26.07	53.32	54.7	1.78	3.81	1.12	4.11	2.83	3.873	8.05E-09	3.641	1.26E-08	WAS/WASL-interacting protein family member 2
Q08DD7	SNX11_BOVIN	81.47	72.18	22.22	1.18	2.82	0	0	1.7	3.868	0.00051291	4.866	2.30E-06	Sorting nexin- 11
Q5E9R2	PLCD_BOVIN	120.58	84.54	107.49	6.71	7.08	12.31	13.16	3.78	3.847	3.53E- 10	3.292	8.58E-09	1-acyl-sn-glycerol-3-phosphate acyltransferase delta
P57780	ACTN4_MOUSE	61.92	101.44	166.04	3.75	9.82	13.43	12.75	4.72	3.84	1.20E-07	3.177	2.54E-06	Alpha-actinin-4
Q9BZ72	PITM2_HUMAN	26.07	32.51	25.43	1.38	1.9	1.12	0.21	0.94	3.828	2.63E-07	4.698	4.97E- 10	Membrane-associated phosphatidylinositol transfer protein 2
Q9P227	RHG23_HUMAN	35.85	46.17	26.71	2.37	2.28	1.12	0.82	0.57	3.825	1.20E-09	5.168	1.74E- 14	Rho GTPase-activating protein 23
Q9ESG6	P2Y14_MOUSE	6.52	1.95	1.28	0	0	0	0	0	3.81	0.0111249	3.641	0.0122708	P2Y purinoceptor 14
Q8WV83	S35F5_HUMAN	26.07	41.62	45.3	3.16	2.36	6.72	5.14	3.87	3.809	7.46E- 11	2.79	4.08E-07	Solute carrier family 35 member F5
Q96RY5	CRML_HUMAN	22.81	23.41	33.12	0.2	2.28	3.36	0.82	3.11	3.808	0.00013255	2.809	0.0032081	Protein cramped-like
Q96RF0	SNX18_HUMAN	3.26	44.87	43.38	0	1.29	3.36	0.21	0.19	3.806	0.00410629	3.33	0.0078339	Sorting nexin- 18
O00763	ACACB_HUMAN	87.99	72.83	126.29	3.36	6.24	0	0.21	2.08	3.803	2.68E-05	5.563	8. 16E- 11	Acetyl-CoA carboxylase 2
Q15744	CEBPE_HUMAN	6.52	3.9	0.43	0	0	0	0	0.09	3.782	0.0118564	3.043	0.0385355	CCAAT/enhancer-binding protein epsilon
Q9D1Q6	ERP44_MOUSE	84.73	56.57	56.2	3.55	5.56	20.15	14.19	8.12	3.778	5. 17E- 10	2.078	0.000339	Endoplasmic reticulum resident protein 44
Q6PCD5	RFWD3_HUMAN	6.52	17.56	13.89	0	0.84	0	0.21	1.13	3.77	0.00159851	3.302	0.0038343	E3 ubiquitin-protein ligase RFWD3
Q9Z250	LIN7A_RAT	16.29	45.52	38.04	0.59	2.28	5.6	1.85	0.19	3.756	0.00054669	3.166	0.0020265	Protein lin-7 homolog A
Q5E9Z2	HABP2_BOVIN	0	7.15	2.78	0	0	0	0	0	3.755	0.0130489	3.699	0.0108354	Hyaluronan-binding protein 2
P57788	MOT4_CHICK	6.52	29.26	12.61	0.2	1.14	0	0.21	0.76	3.75	0.00053375	4.09	8.20E-05	Monocarboxylate transporter 4
Q8UVJ6	VANG2_DANRE	697.43	2634.31	490.21	52.9	107.49	376.16	288.96	139.4	3.712	7.24E-06	1.895	0.0208593	Vang-like protein 2
Q61010	DTX1_MOUSE	22.81	1.95	6.41	0	0.38	0	0	0	3.703	0.00530188	5.039	9.82E-05	E3 ubiquitin-protein ligase DTX1
P49060	LIPL_PAPAN	16.29	55.27	64.11	2.57	3.35	10.08	5.76	1.98	3.689	8.69E-06	2.717	0.0005542	Lipoprotein lipase
Q8BTI9	PK3CB_MOUSE	71.7	62.43	120.09	2.76	8.6	11.2	9.87	2.64	3.665	3.35E-06	3.163	1.63E-05	Phosphatidylinositol 4,5-bisphosphate 3-kinase catalytic subunit beta isoform
Q9NPJ1	MKKS_HUMAN	6.52	3.25	3.21	0	0.15	0	0.41	0	3.656	0.00709147	3.185	0.0154149	McKusick-Kaufman/Bardet-Biedl syndromes putative chaperonin
Q9CZ52	ANTR1_MOUSE	42.37	40.32	57.48	2.76	3.12	1.12	3.7	0.28	3.649	1.56E-05	4.324	6.94E-08	Anthrax toxin receptor 1
Q28270	CD34_CANFA	0	9.1	5.34	0	0.15	0	0	0	3.632	0.0107268	4.368	0.0013714	Hematopoietic progenitor cell antigen CD34
Q91240	TBB_PSEAM	110.81	102.75	69.24	3.95	6.24	1.12	0.21	4.15	3.629	0.00020414	4.578	2.86E-07	Tubulin beta chain
Q0VGY8	TANC1_MOUSE	13.04	70.88	141.04	2.76	6.62	21.27	13.16	6.42	3.621	0.00011691	2.084	0.0239621	Protein TANC1
Q29122	MYO6_PIG	6.52	44.22	16.88	0.79	1.29	4.48	0.62	0.28	3.618	0.00134425	3.136	0.0033113	Unconventional myosin-VI
A7Z035	EPN4_BOVIN	26.07	91.69	68.38	2.17	6.09	0	3.5	1.98	3.597	1.20E-05	4.368	1.59E-08	Clathrin interactor 1
Q9NTX9	F217B_HUMAN	29.33	14.31	20.3	1.38	1.45	4.48	1.03	2.36	3.594	1.54E-05	2.704	0.0006773	Protein FAM217B
Q99PV5	BHE41_MOUSE	9.78	89.74	21.37	0.39	2.66	7.84	0.82	0.47	3.579	0.00388867	2.808	0.0170861	Class E basic helix-loop-helix protein 41
Q63540	ATX1_RAT	32.59	92.34	40.17	2.37	5.41	3.36	4.11	8.4	3.576	8.06E-06	2.866	0.0001431	Ataxin- 1
Q9EP64	TNMD_MOUSE	0	4.55	3.42	0	0	0	0	0	3.576	0.0206091	3.517	0.0170657	Tenomodulin
F1QIC4	PHR4A_DANRE	35.85	44.87	71.37	1.18	6.09	11.2	6.38	10.29	3.575	1.20E-05	2.107	0.00794	Phosphatase and actin regulator 4A
P68143	ACTB_OREMO	1782.67	1651.73	465.2	52.7	94.4	213.83	117.23	9.82	3.563	0.00058288	2.896	0.0025334	Actin, cytoplasmic 1
O60271	JIP4_HUMAN	42.37	58.53	61.12	0.99	3.88	0	0.82	10.48	3.563	0.00247155	2.739	0.0141461	C-Jun-amino-terminal kinase-interacting protein 4
O15049	N4BP3_HUMAN	13.04	22.11	11.75	1.18	0.91	3.36	0.62	0.76	3.557	6.32E-05	3.23	0.0001553	NEDD4-binding protein 3
A7YVD7	NDUF6_BOVIN	202.06	88.44	261.56	14.02	17.28	34.71	57.79	44.92	3.552	5.63E-09	1.85	0.0016788	NADH dehydrogenase (ubiquinone) complex I, assembly factor 6
P61207	ARF3_TAKRU	19.55	2.6	0.64	0	0.15	0	0	0.28	3.549	0.0155239	3.187	0.0233739	ADP-ribosylation factor 3
A1L251	ENASE_DANRE	65.18	52.02	70.3	5.92	4.87	4.48	3.5	2.27	3.544	3.01E- 11	4.125	2.89E- 15	Cytosolic endo-beta-N-acetylglucosaminidase
P05107	ITB2_HUMAN	208.58	137.21	18.16	3.16	11.8	34.71	20.36	11.23	3.537	0.00044489	1.977	0.0478871	Integrin beta-2
Q18PF6	RHBG_TAKRU	3.26	10.4	1.07	0	0.15	0	0	0	3.531	0.0138871	4.281	0.00184	Ammonium transporter Rh type B
P46531	NOTC1_HUMAN	114.06	31.86	131.63	2.57	10.66	10.08	24.47	8.21	3.524	5.05E-05	2.403	0.0037272	Neurogenic locus notch homolog protein 1
Q9Y365	PCTL_HUMAN	61.92	9.1	26.5	0.99	2.28	0	0.62	2.64	3.524	0.00132708	3.61	0.0004056	PCTP-like protein
Q9R097	SPIT1_MOUSE	3.26	9.75	2.14	0.2	0.15	0	0	0.09	3.523	0.00629612	4.175	0.0009944	Kunitz-type protease inhibitor 1
P29144	TPP2_HUMAN	19.55	57.23	33.55	1.97	3.96	8.96	8.64	3.59	3.517	9.75E-07	2.255	0.0010536	Tripeptidyl-peptidase 2
Q8N2Y8	RUSC2_HUMAN	32.59	85.19	40.17	3.55	4.95	1.12	2.06	1.6	3.517	7.62E-08	4.581	1.29E- 12	Iporin
Q5M7A7	CNRP1_RAT	9.78	11.71	8.98	0	0.84	0	0	0.19	3.513	0.00247452	4.707	4.25E-05	CB1 cannabinoid receptor-interacting protein 1
Q8R3P2	DTX2_MOUSE	2232.41	1066.47	461.14	97.12	93.1	5.6	8.23	7.64	3.487	1.88E-06	6.85	1.72E-25	Probable E3 ubiquitin-protein ligase DTX2
Q5BL50	AT8B1_XENTR	9.78	0.65	1.07	0	0	0	0	0	3.484	0.0256577	3.396	0.0227043	Probable phospholipid-transporting ATPase IC
Q15434	RBMS2_HUMAN	19.55	35.77	66.24	1.38	4.72	4.48	5.14	1.7	3.484	3.02E-05	3.161	5.55E-05	RNA-binding motif, single-stranded-interacting protein 2
Q66KE9	F161A_XENLA	6.52	7.8	2.56	0	0.3	0	0	0	3.476	0.00789062	4.764	0.0002743	Protein FAM161A
P35573	GDE_HUMAN	29.33	13.66	5.98	0.2	1.37	3.36	0.41	1.04	3.472	0.00210544	2.676	0.0136424	Glycogen debranching enzyme
O88554	PARP2_MOUSE	9.78	29.26	11.33	0.79	1.75	5.6	2.88	4.34	3.464	5.30E-05	1.697	0.0488357	Poly [ADP-ribose] polymerase 2
Q5RAC1	PRRT2_PONAB	3.26	4.55	1.28	0	0.08	0	0	0	3.447	0.0193452	3.883	0.0061965	Proline-rich transmembrane protein 2
Q08890	IDS_MOUSE	16.29	13.66	12.82	0.2	1.07	0	0	1.32	3.444	0.00442112	3.356	0.0032938	Iduronate 2-sulfatase
Q9P0L1	ZN167_HUMAN	9.78	23.41	20.09	0	1.14	0	0	1.42	3.424	0.0113678	3.311	0.008821	Zinc finger protein 167
Q66HX8	GDAP2_DANRE	22.81	5.2	4.27	0.2	0.53	0	0	0.85	3.419	0.00823973	3.205	0.0092078	Ganglioside-induced differentiation-associated protein 2
Q969M1	TM40L_HUMAN	6.52	3.9	6.41	0	0.38	0	0	0	3.418	0.00726707	4.906	0.0001469	Mitochondrial import receptor subunit TOM40B
Q96L93	KI16B_HUMAN	45.63	54.62	31.63	0	2.51	0	0	2.17	3.4	0.0140973	3.78	0.0025865	Kinesin-like protein KIF16B
O95389	WISP3_HUMAN	65.18	59.18	41.67	4.15	5.48	0	1.44	1.79	3.396	9. 17E-08	4.845	3. 15E- 14	WNT1-inducible-signaling pathway protein 3
Q68FL4	SAHH3_MOUSE	26.07	96.24	56.63	1.97	6.85	0	0.62	0.38	3.386	5.33E-05	6.183	4.25E- 13	Putative adenosylhomocysteinase 3
C6K2K4	NETO2_RAT	0	4.55	2.56	0	0	0	0	0	3.373	0.0327478	3.33	0.0264468	Neuropilin and tolloid-like protein 2
Q9ULS5	TMCC3_HUMAN	22.81	9.75	5.34	0.39	0.84	0	0	0	3.369	0.00167428	5.932	6.23E-07	Transmembrane and coiled-coil domains protein 3
Q8R3Y5	CS047_MOUSE	22.81	47.47	30.13	2.76	2.97	6.72	1.65	1.89	3.362	1.82E-05	3.162	1.99E-05	Uncharacterized protein C19orf47 homolog
Q8VHE6	DYH5_MOUSE	22.81	24.06	72.23	1.38	3.35	1.12	0.21	4.34	3.359	0.00290175	3.317	0.0014108	Dynein heavy chain 5, axonemal
Q99684	GFI1_HUMAN	74.96	28.61	14.32	0.99	4.49	2.24	2.67	3.68	3.354	0.00045829	3.083	0.0005576	Zinc finger protein Gfi- 1
Q803A8	WWOX_DANRE	3.26	14.31	11.54	0.59	0.91	0	0.41	0.47	3.338	0.0004865	3.938	3.22E-05	WW domain-containing oxidoreductase
P30051	TEAD1_MOUSE	13.04	37.07	34.4	1.97	1.14	4.48	0	0.47	3.323	0.00534308	3.377	0.0021662	Transcriptional enhancer factor TEF- 1
A1L244	SAC1A_DANRE	3.26	13.01	7.05	0	0.61	0	0	0.38	3.319	0.0120933	3.684	0.0031962	Phosphatidylinositide phosphatase SAC1-A
Q98UF7	PCX1_TAKRU	39.11	126.81	68.81	2.76	3.73	0	0	6.98	3.292	0.0127944	3.457	0.0037711	Pecanex-like protein 1
Q62415	ASPP1_MOUSE	26.07	36.42	62.61	0.59	2.82	0	0	5.1	3.291	0.0142202	3.059	0.0136005	Apoptosis-stimulating of p53 protein 1
Q7SXR3	MAEA_DANRE	35.85	44.22	106.63	7.11	5.48	5.6	16.25	8.59	3.269	3.06E-06	2.421	0.00025	Macrophage erythroblast attacher
Q15643	TRIPB_HUMAN	16.29	60.48	45.52	0.79	5.02	6.72	0.82	3.49	3.264	0.00207661	2.835	0.0041588	Thyroid receptor-interacting protein 11
Q5VZK9	LR16A_HUMAN	6.52	9.1	8.55	0.2	0.99	2.24	0.62	1.23	3.261	0.00129052	2.253	0.0226804	Leucine-rich repeat-containing protein 16A
Q8VD04	GRAP1_MOUSE	13.04	55.92	54.28	0.59	3.73	0	0.21	4.06	3.234	0.0101834	3.402	0.0029282	GRIP1-associated protein 1
Q5SP85	CC85A_MOUSE	3.26	1.3	2.78	0	0.08	0	0	0	3.23	0.0334405	3.683	0.01087	Coiled-coil domain-containing protein 85A
Q7YQD7	FBLN3_MACFA	130.36	29.26	39.32	4.93	6.78	10.08	18.72	3.49	3.215	0.00031096	2.334	0.00577	EGF-containing fibulin-like extracellular matrix protein 1
Q9D032	SSBP3_MOUSE	3.26	11.71	3.63	0.59	0	0	0.21	0.28	3.203	0.0186912	3.312	0.010102	Single-stranded DNA-binding protein 3
Q8NBF1	GLIS1_HUMAN	6.52	6.5	3.42	0	0.46	0	0	0.09	3.192	0.0131932	4.227	0.0007975	Zinc finger protein GLIS1
Q6NTL1	S399A_XENLA	26.07	53.97	15.17	2.96	2.21	0	0.62	2.17	3.19	0.00085848	3.953	9.35E-06	Zinc transporter ZIP9-A
Q58EM4	CF211_DANRE	273.76	243.86	457.73	38.1	29.08	6.72	39.08	26.99	3.187	3.99E-06	3.466	2.54E-08	UPF0364 protein C6orf211 homolog
Q32NM7	ILDR1_XENLA	9.78	0	2.78	0	0	0	0	0	3.187	0.0489309	3.236	0.0325591	Immunoglobulin-like domain-containing receptor 1
Q13478	IL18R_HUMAN	35.85	21.46	33.76	3.95	1.37	0	0	0.09	3.185	0.00012795	6.865	7. 10E- 12	Interleukin- 18 receptor 1
Q5E9N9	APEX2_BOVIN	58.66	64.38	41.24	6.12	4.72	0	4.52	1.13	3.183	9.42E-06	4.319	3. 16E- 10	DNA-(apurinic or apyrimidinic site) lyase 2
P31579	LCE_ORYLA	3.26	10.4	3.21	0	0.46	0	0	0.19	3.169	0.0199574	3.782	0.0033283	Low choriolytic enzyme
Q9Y3E0	GOT1B_HUMAN	13.04	73.48	36.11	3.75	3.88	8.96	6.99	1.32	3.133	0.00071328	2.551	0.0033554	Vesicle transport protein GOT1B
Q6IQ23	PKHA7_HUMAN	6.52	7.8	8.12	0.2	0.69	0	0	1.04	3.097	0.0154439	2.84	0.0194436	Pleckstrin homology domain-containing family A member 7
Q7Z434	MAVS_HUMAN	26.07	48.12	29.28	4.74	3.27	4.48	14.19	4.81	3.095	3.76E-06	1.99	0.0020831	Mitochondrial antiviral-signaling protein
Q86UN3	R4RL2_HUMAN	6.52	1.95	0.85	0	0.08	0	0	0	3.092	0.0466347	3.554	0.015117	Reticulon-4 receptor-like 2
Q08B72	MYPOP_XENLA	16.29	20.81	17.31	1.97	1.67	0	1.85	0.28	3.09	0.00019162	4.014	8.20E-07	Myb-related transcription factor, partner of profilin
Q7Z5K2	WAPL_HUMAN	16.29	85.84	49.58	2.57	2.66	0	0	5.19	3.089	0.0212388	3.296	0.0061926	Wings apart-like protein homolog
Q5M8T2	S35D3_HUMAN	3.26	5.2	1.07	0	0.15	0	0	0	3.061	0.0425144	3.878	0.0063077	Solute carrier family 35 member D3
Q07DZ5	CTTB2_ORNAN	16.29	26.66	44.88	1.58	3.88	0	0.21	0.94	3.061	0.00102587	4.874	5.44E-08	Cortactin-binding protein 2
O75157	T22D2_HUMAN	81.47	40.97	132.92	0.59	12.18	8.96	1.44	12.27	3.051	0.0104573	2.626	0.0169536	TSC22 domain family protein 2
Q16658	FSCN1_HUMAN	16.29	22.76	64.96	1.58	5.48	5.6	13.78	2.55	3.035	0.00156947	2.019	0.029908	Fascin
P13280	GLYG_RABIT	397.6	104.7	50.86	10.07	27.63	27.99	56.56	22.75	3.029	0.00132625	2.068	0.0214536	Glycogenin- 1
Q99J27	ACATN_MOUSE	61.92	48.77	34.4	5.72	6.17	7.84	9.46	6.98	3.015	1.02E-08	2.387	1.78E-06	Acetyl-coenzyme A transporter 1
Q283Q6	DBF4B_XENLA	3.26	11.05	9.4	0.2	0.76	0	0	1.13	3.009	0.0247272	2.796	0.0265697	Protein DBF4 homolog B
Q96KM6	Z512B_HUMAN	61.92	134.61	107.7	9.87	14.69	16.79	8.02	6.32	3.007	4.42E-06	3.12	2.28E-07	Zinc finger protein 512B
Q8CF98	COL10_MOUSE	1261.23	129.41	476.74	30.2	90.82	61.57	22.21	62.29	2.983	0.00376402	3.045	0.0008693	Collectin- 10
Q13247	SRSF6_HUMAN	35.85	58.53	95.52	7.3	6.55	5.6	1.03	1.32	2.98	0.00034701	4.359	1.29E-08	Serine/arginine-rich splicing factor 6
Q0P5V2	SOBP_MOUSE	29.33	38.37	11.33	0.79	4.11	1.12	3.09	0.66	2.969	0.00273711	3.438	0.0001729	Sine oculis-binding protein homolog
Q6PBI4	HDA9B_DANRE	114.06	290.68	232.5	20.73	26.49	17.91	8.02	2.74	2.959	0.00026504	4.115	9.79E-09	Histone deacetylase 9-B
Q6AI12	ANR40_HUMAN	13.04	19.51	18.16	0.2	2.28	0	0	0.76	2.93	0.0166591	4.159	0.0001976	Ankyrin repeat domain-containing protein 40
Q32PL8	CC111_DANRE	32.59	27.31	56.2	4.74	5.94	10.08	16.66	12.55	2.928	1.00E-06	1.455	0.0145257	Coiled-coil domain-containing protein 111 homolog
P02264	H2A_ONCMY	404.12	459.75	388.28	65.14	44.61	59.34	31.06	21.9	2.926	9.58E-07	3.272	1.05E-09	Histone H2A
Q9D154	ILEUA_MOUSE	94.51	163.87	328.23	10.46	37	29.11	21.8	36.81	2.905	0.00040373	2.376	0.0017074	Leukocyte elastase inhibitor A
P15085	CBPA1_HUMAN	250.94	229.55	40.39	13.82	27.1	25.75	22.62	14.63	2.895	0.00063486	2.697	0.0004488	Carboxypeptidase A1
P38400	GNAI2_CANFA	9.78	28.61	33.55	1.18	3.88	0	6.38	1.42	2.882	0.00525316	2.724	0.0044727	Guanine nucleotide-binding protein G(i) subunit alpha-2
B5X2S3	ARP8_SALSA	114.06	155.42	140.18	25.66	14.62	32.47	40.52	26.9	2.873	5.06E- 10	1.956	6.48E-06	Actin-related protein 8
Q60793	KLF4_MOUSE	45.63	156.07	94.88	9.48	14.84	12.31	7.4	25.39	2.862	0.00065975	2.275	0.0036426	Krueppel-like factor 4
Q63769	SRPX_RAT	81.47	153.47	170.95	17.37	19.79	11.2	50.18	11.7	2.817	8.47E-05	2.358	0.0003608	Sushi repeat-containing protein SRPX
Q5GLH2	TRIB2_BOVIN	123.84	54.62	85.69	8.88	15.83	31.35	22.83	13.87	2.815	2.28E-05	1.799	0.0048145	Tribbles homolog 2
Q5SZD4	GLYL3_HUMAN	16.29	25.36	19.23	3.75	1.37	0	0.62	0.19	2.798	0.0007531	5.186	2.73E-09	Glycine N-acyltransferase-like protein 3
Q15742	NAB2_HUMAN	9.78	5.85	3.42	0.79	0.38	1.12	0.41	0.19	2.798	0.0110116	3.073	0.0037803	NGFI-A-binding protein 2
Q96B67	ARRD3_HUMAN	71.7	126.16	140.39	13.82	18.65	25.75	10.28	11.42	2.781	3.40E-05	2.634	1.80E-05	Arrestin domain-containing protein 3
Q3TIX9	SNUT2_MOUSE	283.53	247.76	303.87	43.23	44.23	44.78	39.08	24.82	2.778	1.84E- 10	2.866	6.74E- 13	U4/U6.U5 tri-snRNP-associated protein 2
Q00918	LTBP1_RAT	13.04	25.36	5.56	1.18	1.9	0	0.21	0.28	2.763	0.00594481	4.827	1.29E-06	Latent-transforming growth factor beta-binding protein 1
A5A761	SFXN1_PIG	16.29	5.85	6.84	0.39	1.37	3.36	0.41	0.57	2.762	0.0162983	2.366	0.0307117	Sideroflexin- 1
Q9NWZ5	UCKL1_HUMAN	26.07	29.26	87.83	6.51	6.01	2.24	0.82	1.98	2.749	0.00134188	4.325	3.89E-08	Uridine-cytidine kinase-like 1
Q90YA8	QPCT_GLOBL	26.07	70.23	12.82	0.99	7.38	4.48	4.32	3.02	2.743	0.00737081	2.706	0.0038128	Glutaminyl-peptide cyclotransferase
Q8WXR4	MYO3B_HUMAN	19.55	35.12	22.86	4.15	1.29	1.12	10.9	0.38	2.736	0.0201363	2.22	0.0444602	Myosin-IIIb
P51957	NEK4_HUMAN	39.11	88.44	74.58	9.87	8.53	0	7.61	1.98	2.724	0.00069669	3.945	6.01E-08	Serine/threonine-protein kinase Nek4
Q07157	ZO1_HUMAN	32.59	55.92	77.14	1.97	11.95	2.24	2.06	4.72	2.714	0.00411314	3.545	2.58E-05	Tight junction protein ZO- 1
Q9BTF0	THUM2_HUMAN	3.26	4.55	9.19	0.39	0.61	0	0	0.85	2.71	0.0446999	2.771	0.0271329	THUMP domain-containing protein 2
Q7T346	DDIT4_DANRE	182.5	540.39	570.77	78.37	46.97	75.01	84.74	25.58	2.709	0.00022709	2.594	8.45E-05	DNA damage-inducible transcript 4 protein
Q99JB3	FUT9_RAT	26.07	6.5	4.06	0.2	1.45	0	0	0	2.693	0.0389935	5.486	1.07E-05	Alpha-( 1,3)-fucosyltransferase
Q9BY76	ANGL4_HUMAN	91.25	27.96	23.51	2.37	8.6	3.36	0.62	2.17	2.676	0.0101743	3.831	3.05E-05	Angiopoietin-related protein 4
P11217	PYGM_HUMAN	1851.11	850.57	1023.79	14.41	217.34	76.13	3.7	130.81	2.676	0.0399017	3.084	0.0059067	Glycogen phosphorylase, muscle form
Q5R5B0	HERP1_PONAB	29.33	89.74	93.81	7.9	11.27	1.12	26.53	16.52	2.671	0.00554501	1.955	0.0317363	Homocysteine-responsive endoplasmic reticulum-resident ubiquitin-like domain member 1 protein
Q921G6	LRCH4_MOUSE	9.78	27.96	31.41	1.78	5.33	3.36	5.35	4.53	2.658	0.00085906	2.156	0.0044721	Leucine-rich repeat and calponin homology domain-containing protein 4
Q80XS6	SMAG2_MOUSE	166.21	251.01	207.71	34.94	38.98	60.45	58.62	51.53	2.631	3.96E- 11	1.794	1.47E-06	Protein Smaug homolog 2
P48532	PTNA_XENLA	6.52	6.5	3.85	0.39	0.69	0	0	0	2.604	0.0258322	5.173	3.59E-05	Pleiotrophin-A
B5FYQ0	ARL3_TAEGU	19.55	7.8	2.78	0.59	1.07	0	0	0	2.583	0.0348896	5.495	8.47E-06	ADP-ribosylation factor-like protein 3
O43149	ZZEF1_HUMAN	35.85	18.21	60.47	6.51	3.12	0	0	0.66	2.578	0.0116619	5.593	4.37E-09	Zinc finger ZZ-type and EF-hand domain-containing protein 1
P97799	NRSN1_MOUSE	3.26	8.45	21.16	0.79	1.75	0	0	0	2.575	0.0267245	5.948	6.54E-07	Neurensin- 1
Q32LQ6	MFSD1_DANRE	48.88	51.37	62.18	8.09	8.91	10.08	1.85	2.27	2.535	0.00247155	3.319	9.63E-06	Major facilitator superfamily domain-containing protein 1
Q8BGY9	SC5A7_MOUSE	16.29	11.71	5.13	0.39	2.06	1.12	0.21	1.42	2.527	0.0338684	2.68	0.0142782	High affinity choline transporter 1
Q8NFU3	TSTD1_HUMAN	182.5	162.57	210.49	31.78	37.07	47.02	52.86	22.08	2.526	3.64E-07	2.133	3.20E-06	Thiosulfate sulfurtransferase/rhodanese-like domain-containing protein 1
P49716	CEBPD_HUMAN	182.5	344.65	222.02	46.39	42.02	38.06	168.03	44.74	2.504	0.00027151	1.533	0.0207932	CCAAT/enhancer-binding protein delta
Q90413	FGFR4_DANRE	13.04	27.96	8.76	3.36	1.83	6.72	4.11	1.13	2.48	0.0110981	1.885	0.0441555	Fibroblast growth factor receptor 4
Q8MKF1	THTPA_BOVIN	0	22.11	7.91	1.78	1.37	1.12	2.26	1.98	2.474	0.0229099	2.058	0.0460333	Thiamine-triphosphatase
O60245	PCDH7_HUMAN	6.52	8.45	4.27	0.99	0.61	0	0.21	0	2.474	0.0280301	4.688	4.58E-05	Protocadherin-7
Q6NYZ4	PLA1A_DANRE	182.5	269.87	61.97	21.12	26.64	6.72	6.38	52.47	2.467	0.0286926	2.288	0.0232975	Phospholipase A1 member A
Q9ULZ9	MMP17_HUMAN	6.52	2.6	7.05	0.2	1.07	0	0.62	0.38	2.466	0.0443447	2.884	0.0114123	Matrix metalloproteinase- 17
P14646	PDE4B_RAT	29.33	39.02	12.39	1.38	6.78	3.36	2.88	7.08	2.446	0.0155239	2.055	0.029152	cAMP-specific 3' ,5'-cyclic phosphodiesterase 4B
Q91VH1	ADR1_MOUSE	84.73	136.56	86.12	21.71	14.77	23.51	7.2	7.46	2.43	0.00138673	2.769	4.30E-05	Adiponectin receptor protein 1
Q5REG4	DTX3_PONAB	26.07	113.8	20.3	8.88	7.46	0	3.29	2.74	2.395	0.0169344	3.928	5.92E-06	Probable E3 ubiquitin-protein ligase DTX3
Q9Y520	PRC2C_HUMAN	48.88	50.07	43.17	4.15	13.78	13.43	11.72	17.46	2.385	0.00111105	1.497	0.0360024	Protein PRRC2C
Q96LC7	SIG10_HUMAN	78.22	121.6	45.52	12.63	14.69	0	0	0.47	2.374	0.00252213	7.128	7.49E- 18	Sialic acid-binding Ig-like lectin 10
Q7ZVC2	CLUA1_DANRE	39.11	55.27	49.79	11.84	8.15	4.48	10.69	3.96	2.339	6.51E-05	2.788	3. 10E-07	Clusterin-associated protein 1 homolog
Q5DU56	NLRC3_MOUSE	19.55	53.97	172.02	7.7	15.38	0	0	0.09	2.331	0.0299765	7.691	8. 19E- 14	Protein NLRC3
Q5R5H1	METK2_PONAB	74.96	121.6	178.43	24.87	23.6	45.9	32.29	8.49	2.328	0.00395266	1.941	0.0088316	S-adenosylmethionine synthase isoform type-2
A4IHD2	ARIP4_XENTR	26.07	55.27	42.95	6.32	8.45	0	1.03	3.21	2.322	0.00910854	3.978	5. 15E-07	Helicase ARIP4
P70168	IMB1_MOUSE	902.74	1561.34	297.67	172.13	190.39	139.94	238.58	181.68	2.317	0.00177868	2.093	0.0016989	Importin subunit beta- 1
P21163	PNGF_ELIMR	48.88	70.88	79.71	12.83	15.91	11.2	31.06	26.05	2.316	5.04E-05	1.426	0.0102637	Peptide-N(4)-(N-acetyl-beta-D-glucosaminyl)asparagine amidase F
Q9UKG1	DP13A_HUMAN	61.92	56.57	53.64	9.28	13.09	0	0	0.38	2.293	0.00026416	7.036	2.00E- 19	DCC-interacting protein 13-alpha
Q4V8U5	ANO10_DANRE	52.14	38.37	68.38	8.88	12.03	0	0.21	0.38	2.28	0.00064068	6.686	4.80E- 18	Anoctamin- 10
A0JNT9	BICR1_MOUSE	91.25	342.7	70.3	21.12	42.71	16.79	27.56	32.09	2.276	0.00899384	2.367	0.0020831	Bicaudal D-related protein 1
P00688	AMYP_MOUSE	45.63	158.67	43.38	12.04	15.83	0	0	0.19	2.256	0.0115805	7.684	1.84E- 16	Pancreatic alpha-amylase
Q90WI4	MXRA8_CHICK	22.81	7.15	11.75	0.79	3.12	0	0	0.09	2.232	0.0461761	5.608	4.60E-07	Matrix-remodeling-associated protein 8
Q05876	FYN_CHICK	19.55	59.83	22.44	3.55	9.14	0	0.82	0.76	2.216	0.0133803	4.959	2.40E-09	Tyrosine-protein kinase Fyn
A2VDU3	M3K7_BOVIN	35.85	65.03	40.39	12.63	8.45	10.08	32.29	8.12	2.192	0.00252665	1.423	0.0433849	Mitogen-activated protein kinase kinase kinase 7
Q00731	VEGFA_MOUSE	26.07	9.1	8.12	3.36	1.29	0	0.21	0.57	2.158	0.0488936	4.203	2.28E-05	Vascular endothelial growth factor A
Q6NYW6	CLAP2_DANRE	169.47	163.22	226.51	50.34	35.32	55.98	113.94	17.46	2.137	0.00508566	1.527	0.0331837	CLIP-associating protein 2
Q6DHG8	SKA1_DANRE	26.07	28.61	38.25	5.33	8.53	0	2.47	0.66	2.118	0.00503502	4.334	1. 12E-09	Spindle and kinetochore-associated protein 1
Q4QRD7	F110B_DANRE	16.29	15.61	15.6	2.96	4.34	2.24	7.61	3.11	2.116	0.00292388	1.672	0.0148317	Protein FAM110B
Q8WU58	F222B_HUMAN	6.52	18.86	18.16	3.55	2.21	0	0	0.47	2.115	0.0413404	4.821	7.36E-07	Protein FAM222B
Q6RHW4	HYAL1_PIG	149.91	52.67	69.02	17.96	24.28	10.08	9.26	6.98	2.087	0.00248426	3.142	2.09E-07	Hyaluronidase- 1
Q6S9C8	LKHA4_CHILA	215.09	284.83	168.82	61.39	51.69	20.15	23.03	19.63	2.087	3.01E-06	3.28	3.89E- 16	Leukotriene A-4 hydrolase
Q8IZ69	TRM2A_HUMAN	94.51	164.52	117.53	27.04	35.78	22.39	59.03	19.35	2.082	0.00041137	1.854	0.0005817	tRNA (uracil-5-)-methyltransferase homolog A
A1L2T6	ZCHC7_XENLA	19.55	16.26	21.8	4.54	3.81	0	0	0	2.072	0.00667229	7.075	5.77E- 11	Zinc finger CCHC domain-containing protein 7
P61131	SIA4C_RAT	192.28	108.6	351.73	58.03	47.88	33.59	78.36	24.26	2.065	0.00548267	2.166	0.0009329	CMP-N-acetylneuraminate-beta-galactosamide-alpha-2,3-sialyltransferase 4
O43854	EDIL3_HUMAN	42.37	22.11	23.72	5.33	8.07	1.12	10.49	6.42	2.055	0.0103868	1.946	0.0083914	EGF-like repeat and discoidin I-like domain-containing protein 3
Q8WVL7	ANR49_HUMAN	32.59	27.31	26.28	6.71	7.69	11.2	7.82	9.34	2.046	0.00049654	1.458	0.0105798	Ankyrin repeat domain-containing protein 49
P56545	CTBP2_HUMAN	32.59	37.07	59.62	6.32	15.38	10.08	20.77	7.27	2.044	0.00534903	1.691	0.013444	C-terminal-binding protein 2
P28568	GTR3_CHICK	32.59	29.26	15.17	3.16	7.16	0	0	0.19	2.03	0.0238609	6.275	7.21E- 11	Solute carrier family 2, facilitated glucose transporter member 3
P58107	EPIPL_HUMAN	68.44	106	146.38	26.25	31.21	4.48	7.4	3.59	1.983	0.00040921	4.228	1.34E- 16	Epiplakin
P47749	PAR1_XENLA	244.42	438.94	448.75	85.87	123.55	66.05	116.82	104.95	1.965	0.00015915	1.866	6.53E-05	Proteinase-activated receptor 1
Q99KW3	TARA_MOUSE	42.37	38.37	8.76	4.93	9.29	4.48	7.4	5.76	1.932	0.0346019	1.987	0.0151321	TRIO and F-actin-binding protein
O73819	GNA14_XENLA	153.17	119.65	89.11	41.65	18.42	2.24	1.44	0.57	1.922	0.0093891	6.217	1. 10E- 19	Guanine nucleotide-binding protein subunit alpha- 14
Q8CCH2	NHLC3_MOUSE	26.07	27.96	11.11	4.15	5.25	0	0	0.47	1.92	0.0499791	5.282	1. 12E-08	NHL repeat-containing protein 3
P40241	CD9_RAT	361.75	120.3	142.96	54.28	48.65	5.6	18.3	3.4	1.915	0.0312213	4.216	4.35E-09	CD9 antigen
Q8BUB6	UST_MOUSE	22.81	13.66	26.71	6.71	4.34	2.24	1.65	3.21	1.905	0.0224418	2.762	0.0001976	Uronyl 2-sulfotransferase
O62664	PGH1_BOVIN	13.04	26.01	14.1	5.13	3.96	0	1.44	2.45	1.895	0.0359635	3.03	0.0001454	Prostaglandin G/H synthase 1
Q8BH31	MFSD8_MOUSE	146.65	398.63	312.42	88.43	69.5	17.91	26.33	34.83	1.89	0.0043072	3.173	1.29E-08	Major facilitator superfamily domain-containing protein 8
Q14314	FGL2_HUMAN	749.57	407.08	513.28	99.88	208.21	25.75	30.85	46.15	1.888	0.00612523	3.733	5.53E- 11	Fibroleukin
P07741	APT_HUMAN	133.62	263.37	326.52	49.35	82.67	13.43	60.47	15.29	1.858	0.0204773	2.88	1.40E-05	Adenine phosphoribosyltransferase
Q16706	MA2A1_HUMAN	13.04	11.71	25.86	4.74	4.95	2.24	2.06	3.49	1.84	0.0317359	2.39	0.0017517	Alpha-mannosidase 2
Q8N3D4	EH1L1_HUMAN	175.99	444.15	286.56	103.44	77.73	69.41	143.56	112.31	1.835	0.00180407	1.38	0.0114741	EH domain-binding protein 1-like protein 1
Q7ZV79	UCK2B_DANRE	16.29	29.91	17.52	5.33	7.38	6.72	9.87	5.38	1.834	0.00404803	1.468	0.0163156	Uridine-cytidine kinase 2-B
Q60787	LCP2_MOUSE	48.88	28.61	10.47	7.5	7.84	5.6	11.11	4.81	1.821	0.0364659	1.757	0.0255004	Lymphocyte cytosolic protein 2
Q68FN7	DHSDB_DANRE	873.41	460.4	405.58	196.61	156.82	166.81	147.46	162.52	1.818	0.00288697	1.726	0.0014727	Succinate dehydrogenase [ubiquinone] cytochrome b small subunit B, mitochondrial
Q9NWH9	SLTM_HUMAN	42.37	98.84	141.04	29.21	27.79	36.94	23.86	13.78	1.785	0.0193378	1.797	0.0076865	SAFB-like transcription modulator
Q803Z2	YIPF3_DANRE	94.51	79.99	33.34	17.57	17.59	0	0	0	1.781	0.0286148	8.472	5.95E- 17	Protein YIPF3
Q8VCC1	PGDH_MOUSE	257.46	189.23	170.53	61.39	71.48	60.45	133.07	76.45	1.764	0.00025879	1.147	0.0127725	15-hydroxyprostaglandin dehydrogenase [NAD(+)]
Q9NQ11	AT132_HUMAN	68.44	48.77	54.28	21.52	15.53	17.91	28.18	23.59	1.734	0.00068186	1.17	0.0179287	Probable cation-transporting ATPase 13A2
P82013	VDAC2_MELGA	1450.25	871.38	1369.97	285.44	505.26	272.05	139.65	314.47	1.703	0.0228115	2.097	0.000845	Voltage-dependent anion-selective channel protein 2
Q6P135	TMUB1_DANRE	97.77	96.24	118.6	36.52	34.18	57.1	44.84	24.35	1.69	0.00254571	1.26	0.0165845	Transmembrane and ubiquitin-like domain-containing protein 1
Q99638	RAD9A_HUMAN	94.51	158.02	144.88	51.32	39.05	5.6	10.49	3.49	1.629	0.0061725	4.217	2.37E- 16	Cell cycle checkpoint control protein RAD9A
P52794	EFNA1_XENLA	110.81	151.52	116.25	48.36	38.29	22.39	32.91	66.25	1.613	0.0302344	1.415	0.034241	Ephrin-A1
Q9QXA5	LSM4_MOUSE	303.09	535.84	800.91	193.45	204.25	226.15	183.87	136.09	1.569	0.0124108	1.469	0.0082091	U6 snRNA-associated Sm-like protein LSm4
Q8CJB9	BRE1B_RAT	52.14	65.03	66.24	25.46	21.92	23.51	38.67	25.67	1.551	0.00033812	1.029	0.0144843	E3 ubiquitin-protein ligase BRE1B
P0CB42	ALKB1_MOUSE	45.63	52.02	45.52	16.19	19.87	21.27	19.13	21.24	1.541	0.00278276	1.118	0.0239621	Alkylated DNA repair protein alkB homolog 1
Q5RAL8	OX2G_PONAB	273.76	252.96	342.33	123.57	92.19	120.91	176.88	44.83	1.533	0.0229492	1.315	0.0295057	OX-2 membrane glycoprotein
Q5F361	TBCK_CHICK	35.85	59.83	40.6	16.98	17.74	4.48	13.99	11.42	1.503	0.0158279	1.997	0.0002493	TBC domain-containing protein kinase-like protein
Q9EQ20	MMSA_MOUSE	68.44	74.13	100.43	29.21	35.93	31.35	26.53	24.73	1.476	0.00415978	1.498	0.0012532	Methylmalonate-semialdehyde dehydrogenase [acylating], mitochondrial
O70472	TM131_MOUSE	87.99	175.58	191.04	83.5	39.66	50.38	40.93	39.92	1.405	0.0441053	1.659	0.0048929	Transmembrane protein 131
Q9CR41	HYPK_MOUSE	228.13	217.85	209.2	70.47	112.36	61.57	129.78	60.5	1.405	0.00533	1.356	0.0025394	Huntingtin-interacting protein K
P43233	CATB_CHICK	993.99	599.56	835.1	223.26	468.72	313.47	399.41	166.39	1.36	0.0424854	1.414	0.0135613	Cathepsin B
P35991	BTK_MOUSE	65.18	78.68	59.62	32.97	26.72	11.2	42.37	25.58	1.305	0.0450947	1.272	0.0270267	Tyrosine-protein kinase BTK
Q7ZUG0	RUXE_DANRE	270.5	219.8	122.66	84.68	98.28	69.41	87.61	43.79	1.279	0.0374697	1.54	0.0029761	Small nuclear ribonucleoprotein E
O75410	TACC1_HUMAN	55.4	77.38	87.83	40.27	34.49	22.39	47.51	30.77	1.164	0.026832	1.102	0.0196307	Transforming acidic coiled-coil-containing protein 1
B5RI54	EIF3H_SALSA	635.5	801.15	582.09	233.52	446.26	311.23	351.49	254.35	1.146	0.0290028	1.074	0.0195002	Eukaryotic translation initiation factor 3 subunit H
A0JMF1	CTC1_DANRE	0	0	0	2.17	3.12	12.31	11.11	9.25	-3.09	0.00444949	-5.304	3.44E-08	CST complex subunit CTC1
A0JMF6	MTMRA_DANRE	3.26	3.25	1.07	122.39	86.48	59.34	112.91	89.57	-4.912	7. 11E- 13	-4.908	1.66E- 14	Myotubularin-related protein 10
A0JN61	RPC9_BOVIN	0	0	0	23.88	33.34	61.57	32.7	16.42	-5.414	1.53E-08	-6.049	2.51E- 11	DNA-directed RNA polymerase III subunit RPC9
A0T2N3	APJB_DANRE	0	0	1.92	13.42	7.16	12.31	10.69	7.64	-2.398	0.020205	-2.617	0.0049679	Apelin receptor B
A1L1V4	LOL2B_DANRE	0	0	0	7.3	5.79	22.39	67.46	5.57	-3.269	0.00513274	-5.571	3.99E-08	Lysyl oxidase homolog 2B
A1L2F3	NUSAP_DANRE	0	0	0	13.62	25.73	4.48	10.9	5.57	-5.498	1.26E-08	-4.297	8.27E-06	Nucleolar and spindle-associated protein 1
A1L2F6	TM205_DANRE	19.55	46.17	71.37	1039.9	729.3	1081.47	331.95	1310.6	-3.505	2.45E-05	-3.926	1.07E-07	Transmembrane protein 205
A2BGP7	CC125_DANRE	0	0	0.43	96.72	39.66	130.99	147.26	269.45	-5.533	2.66E- 10	-7.258	3.70E- 19	Coiled-coil domain-containing protein 125
A2VD92	DDX1_XENLA	0	0	2.56	134.23	39.74	51.5	21.18	17.08	-4.51	1.25E-05	-3.377	0.0006382	ATP-dependent RNA helicase DDX1
A3KMV2	RD23A_BOVIN	0	0	0	38.1	38.37	10.08	39.08	8.02	-5.88	1. 12E-09	-5.082	5.61E-08	UV excision repair protein RAD23 homolog A
A3KNI7	CCDB1_DANRE	0	3.9	8.55	55.86	27.03	31.35	13.16	32.18	-2.39	0.0137619	-2.055	0.0218651	Cyclin-D1-binding protein 1 homolog
A3KP48	F162B_DANRE	0	0	0	68.5	221.07	113.07	172.35	173.09	-7.244	8.38E- 17	-7.637	2.03E-20	Protein FAM162B
A3KP85	MET20_DANRE	0	0	0.21	14.41	19.41	10.08	10.08	11.61	-4.783	6. 11E-08	-4.409	3. 11E-07	Methyltransferase-like protein 20
A3KPN8	TTC38_DANRE	22.81	14.96	31.2	217.53	140.68	273.17	67.05	85.51	-2.392	0.0069478	-2.395	0.0023171	Tetratricopeptide repeat protein 38
A4FVJ7	RBM48_DANRE	0	0	1.07	7.9	7.16	3.36	6.99	12.27	-2.455	0.0327478	-2.821	0.0059404	RNA-binding protein 48
A4IGF3	ATP23_DANRE	0	0	0	11.45	15.15	3.36	10.9	16.99	-4.554	1.64E-05	-4.593	5. 11E-06	Mitochondrial inner membrane protease ATP23 homolog
A5A6H4	ROA1_PANTR	0	0	0.21	759.78	570.96	111.95	125.46	28.97	-8.812	1.61E-25	-6.238	1.07E- 14	Heterogeneous nuclear ribonucleoprotein A1
A6QNT8	SC24A_BOVIN	13.04	3.9	2.56	68.1	86.86	7.84	105.1	48.23	-2.962	0.00315584	-2.637	0.0042356	Protein transport protein Sec24A
A7YT82	NMT2_DANRE	0	0	2.14	57.84	31.59	20.15	7.4	66.54	-3.587	0.00231564	-3.561	0.0009488	Glycylpeptide N-tetradecanoyltransferase 2
A8E7G4	FA45A_DANRE	3.26	10.4	5.34	85.28	71.48	33.59	47.3	20.86	-3.124	2.08E-07	-2.125	0.0002768	Protein FAM45A
A9JRA0	ST7L_DANRE	0	0	0.21	32.77	14.92	38.06	100.16	2.74	-3.773	0.00162566	-4.838	6.08E-06	Suppressor of tumorigenicity 7 protein-like
A9JRC7	PP4CB_DANRE	35.85	33.81	27.99	119.82	95.77	85.08	74.86	80.41	- 1.501	0.00365988	- 1.336	0.0046772	Serine/threonine-protein phosphatase 4 catalytic subunit B
B0UXL7	FEN1B_DANRE	3.26	4.55	5.56	36.52	20.78	30.23	89.47	46.62	-2.101	0.00404423	-3.225	2.80E-07	Probable flap endonuclease 1 homolog
B4F7E8	NIBL1_RAT	0	0	2.56	93.37	110.99	76.13	260.79	51.63	-4.734	3.25E-07	-5.226	7.93E- 10	Niban-like protein 1
B5FZ84	HPCL1_TAEGU	3.26	5.85	2.78	39.08	34.11	54.86	169.06	46.91	-2.643	0.00047745	-4.057	8.29E- 10	Hippocalcin-like protein 1
B5X2D1	ENOPH_SALSA	6.52	1.3	1.28	27.64	23.37	43.66	61.08	60.69	-3.183	9.08E-06	-4.541	2.72E- 12	Enolase-phosphatase E1
B5X3X5	KTNA1_SALSA	9.78	12.36	5.98	37.31	23.98	95.16	127.51	58.42	- 1.431	0.0449744	-3.21	1.07E-08	Katanin p60 ATPase-containing subunit A1
B7ZD04	SFR1_DANRE	0	0	0	6.71	4.42	17.91	9.05	9.15	-3.774	0.0003508	-5.111	1.50E-07	Swi5-dependent recombination DNA repair protein 1 homolog
C0HB46	UBP12_SALSA	52.14	42.92	20.51	232.93	162.15	245.18	138.83	162.8	-2.033	0.00378083	-2.207	0.0003307	Ubiquitin carboxyl-terminal hydrolase 12
C3KJE6	FEN1_ANOFI	0	4.55	5.77	22.5	32.89	23.51	36.4	12.46	-2.177	0.00460174	-2.153	0.0022092	Flap endonuclease 1
F7DKV7	SIR5_XENTR	0	5.85	20.51	74.02	48.42	49.26	47.51	53.98	-2.045	0.0299012	-2.05	0.0136422	NAD-dependent protein deacylase sirtuin-5, mitochondrial
O00204	ST2B1_HUMAN	0	0	0	9.08	5.1	3.36	18.1	6.04	-3.884	0.00044574	-4.453	1.62E-05	Sulfotransferase family cytosolic 2B member 1
O08528	HXK2_MOUSE	0	1.3	1.07	8.49	6.78	58.22	106.95	95.04	-2.143	0.00505994	-5.847	4.95E-20	Hexokinase-2
O08770	GPV_RAT	0	0	0	35.93	35.55	82.85	2.26	29.92	-4.134	0.00072013	-4.673	2.63E-05	Platelet glycoprotein V
O13035	SAP_CHICK	0	0	0	174.7	276.11	155.62	261.82	67.1	-7.931	5.87E-21	-7.682	1.36E-21	Proactivator polypeptide
O14548	COX7R_HUMAN	0	0	0	36.12	297.35	213.83	93.17	205.75	-6.193	1.05E-09	-6.656	1.62E- 12	Cytochrome c oxidase subunit 7A-related protein, mitochondrial
O14672	ADA10_HUMAN	16.29	0.65	2.56	1475	559.08	153.38	352.11	506.44	-5.743	3. 14E-09	-4.583	3.79E-07	Disintegrin and metalloproteinase domain-containing protein 10
O15553	MEFV_HUMAN	6.52	6.5	8.55	278.92	65.55	212.71	67.05	130.72	-3.69	2.37E-05	-3.721	2.60E-06	Pyrin
O35185	BHE40_MOUSE	42.37	16.26	8.76	1066.7	452.12	201.52	147.67	325.04	-4.352	1.22E-07	-3.015	9.89E-05	Class E basic helix-loop-helix protein 40
O35218	CPSF2_MOUSE	6.52	2.6	8.33	40.86	30.91	80.61	224.59	165.26	-2.057	0.00787496	-4.349	9.54E- 12	Cleavage and polyadenylation specificity factor subunit 2
O35491	CLK2_MOUSE	9.78	2.6	6.41	37.51	18.8	50.38	63.35	84.85	- 1.833	0.02744	-3.317	9.73E-07	Dual specificity protein kinase CLK2
O35870	FANCC_RAT	0	0.65	1.07	32.77	23.6	1.12	27.35	10.95	-3.728	0.00041935	-2.891	0.0046438	Fanconi anemia group C protein homolog
O42131	TOP2B_CHICK	29.33	39.02	33.55	115.67	98.58	96.28	279.3	161.2	- 1.354	0.0219115	-2.267	2.50E-06	DNA topoisomerase 2-beta
O42401	MATN3_CHICK	3.26	0	2.56	13.03	8.75	29.11	22.42	15.29	- 1.942	0.0470838	-3.173	8.39E-05	Matrilin-3
O42409	GFI1B_CHICK	6.52	10.4	6.41	152.98	49.25	110.83	16.45	74.94	-2.889	0.00361141	-2.709	0.002615	Zinc finger protein Gfi- 1b
O42467	SNF5_TETFL	22.81	21.46	17.31	65.14	52.07	49.26	42.37	52.47	- 1.293	0.0322212	- 1.278	0.0173066	SWI/SNF-related matrix-associated actin-dependent regulator of chromatin subfamily B member 1
O43150	ASAP2_HUMAN	3.26	0	2.78	75.21	63.72	34.71	168.65	77.77	-4.074	3.29E-06	-4.683	4.43E-09	Arf-GAP with SH3 domain, ANK repeat and PH domain-containing protein 2
O43156	TTI1_HUMAN	0	0	0	12.63	8.6	1.12	9.87	9.72	-4.222	0.0001648	-3.982	0.0002081	TELO2-interacting protein 1 homolog
O43306	ADCY6_HUMAN	16.29	9.75	2.56	402.69	157.66	58.22	117.85	163.28	-4.152	1.63E-06	-3.203	7.69E-05	Adenylate cyclase type 6
O43347	MSI1H_HUMAN	19.55	20.16	15.81	96.72	96.23	32.47	50.8	33.88	-2.167	8.78E-07	- 1.095	0.0154547	RNA-binding protein Musashi homolog 1
O43795	MYO1B_HUMAN	3.26	0	0	31.19	17.28	2.24	41.96	21.42	-3.465	0.00391886	-3.55	0.0012253	Unconventional myosin-Ib
O46404	P55G_BOVIN	55.4	3.9	9.4	207.86	154.01	38.06	184.48	153.37	-2.289	0.044291	-2.025	0.0473851	Phosphatidylinositol 3-kinase regulatory subunit gamma
O54689	CCR6_MOUSE	0	5.2	2.78	19.15	11.65	17.91	13.37	9.34	- 1.819	0.0325661	- 1.839	0.0171795	C-C chemokine receptor type 6
O54907	TNF12_MOUSE	0	0	1.28	155.55	87.09	16.79	64.37	5.19	-5.367	1.99E-07	-3.553	0.0004189	Tumor necrosis factor ligand superfamily member 12
O55125	NIPS1_MOUSE	0	1.95	1.92	14.8	20.71	44.78	3.91	22.65	-2.379	0.0448761	-3.144	0.0017867	Protein NipSnap homolog 1
O57595	MED22_TAKRU	9.78	8.45	6.2	60.21	51.77	75.01	85.76	31.71	-2.479	0.0001086	-2.862	6.91E-07	Mediator of RNA polymerase II transcription subunit 22
O60237	MYPT2_HUMAN	16.29	8.45	10.04	510.86	222.6	75.01	154.66	11.7	-4.159	3.77E-06	-2.217	0.0131512	Protein phosphatase 1 regulatory subunit 12B
O60308	CE104_HUMAN	0	0	0.85	73.83	28.55	29.11	22.83	27.28	-5.066	5.08E-09	-4.446	7.81E-08	Centrosomal protein of 104 kDa
O60315	ZEB2_HUMAN	6.52	4.55	5.77	79.95	38.22	48.14	107.36	8.21	-2.667	0.0070173	-2.681	0.0025347	Zinc finger E-box-binding homeobox 2
O60437	PEPL_HUMAN	35.85	7.15	9.19	89.03	51.54	52.62	66.84	37.94	- 1.799	0.0364968	- 1.605	0.0382296	Periplakin
O60784	TOM1_HUMAN	0	0	0	8.69	20.02	25.75	33.11	26.14	-4.982	6.79E-08	-6.202	1.59E- 12	Target of Myb protein 1
O73872	SODC_DANRE	123.84	98.84	70.52	462.5	472.07	197.04	405.78	456.61	- 1.952	0.00122535	- 1.808	0.0008369	Superoxide dismutase [Cu-Zn]
O73895	TPSN_CHICK	3.26	8.45	8.12	239.84	98.05	50.38	63.76	57.19	-3.996	5.08E- 10	-2.721	8.99E-06	Tapasin
O75147	OBSL1_HUMAN	35.85	9.75	36.33	180.62	220.39	95.16	228.09	143.17	-2.444	0.00076	-2.297	0.0004526	Obscurin-like protein 1
O75165	DJC13_HUMAN	6.52	8.45	6.84	60.6	128.35	88.44	204.43	239.82	-3.098	1.33E-05	-4.261	1.50E- 11	DnaJ homolog subfamily C member 13
O75340	PDCD6_HUMAN	13.04	7.8	6.84	41.65	32.05	21.27	39.49	21.42	- 1.886	0.00140822	- 1.669	0.0026551	Programmed cell death protein 6
O75928	PIAS2_HUMAN	0	0	0	1.58	2.44	5.6	3.09	3.4	-2.674	0.0359646	-3.832	0.0005974	E3 SUMO-protein ligase PIAS2
O77592	S35A3_CANFA	3.26	0	0.21	31.39	16.14	34.71	32.29	13.4	-4.377	1. 14E-06	-4.77	1.58E-08	UDP-N-acetylglucosamine transporter
O88818	PLST_CRIGR	0	0	0	13.82	16.52	22.39	15.84	22.27	-5.105	3.66E-08	-5.812	6.22E- 11	Plastin-3
O88822	SC5D_MOUSE	0	0.65	0.43	58.43	51.61	79.49	51.21	71.35	-5.478	5.55E- 13	-6.077	2.84E- 17	Lathosterol oxidase
O94811	TPPP_HUMAN	0	0	0.21	320.77	125.84	20.15	22.21	4.53	-7.466	1.35E- 15	-3.982	1.87E-05	Tubulin polymerization-promoting protein
O95715	CXL14_HUMAN	0	5.2	4.27	61.79	21.7	31.35	32.7	16.99	-2.839	0.0004124	-2.443	0.0011951	C-X-C motif chemokine 14
P00429	CX6B1_BOVIN	0	0	0	116.66	949.46	199.28	122.37	298.71	-7.43	6.26E- 14	-6.574	1.35E- 12	Cytochrome c oxidase subunit 6B1
P00435	GPX1_BOVIN	0	0	0.21	253.26	301.92	16.79	28.38	8.97	-8.34	1.42E-25	-4.67	4.08E-09	Glutathione peroxidase 1
P02607	MYL6_CHICK	0	6.5	0.85	651.41	285.33	57.1	5.35	36.9	-5.614	1. 17E-07	-2.482	0.0232251	Myosin light polypeptide 6
P04897	GNAI2_RAT	0	0	0	5.92	8.68	40.3	21.39	13.4	-3.939	0.00011777	-5.916	2.50E- 10	Guanine nucleotide-binding protein G(i) subunit alpha-2
P04920	B3A2_HUMAN	13.04	5.85	2.56	78.17	67.83	22.39	70.13	60.97	-3.065	0.0001209	-2.818	0.000126	Anion exchange protein 2
P06753	TPM3_HUMAN	0	0	0	14.8	18.27	21.27	13.78	4.06	-4.817	3.30E-06	-4.696	2. 17E-06	Tropomyosin alpha-3 chain
P08760	KAD3_BOVIN	0	0	1.28	6.71	7	86.2	56.35	82.39	-2.098	0.0284503	-5.759	5.28E- 14	GTP:AMP phosphotransferase, mitochondrial
P0C2X8	CDCA3_XENLA	3.26	2.6	1.5	217.14	117.69	11.2	18.92	10	-5.661	7.48E- 17	-2.307	0.001017	Cell division cycle-associated protein 3
P11171	41_HUMAN	22.81	91.69	14.74	6740.7	1845.86	1476.67	956.36	2540.9	-5.386	2.74E-09	-4.47	8.21E-08	Protein 4.1
P11181	ODB2_BOVIN	13.04	14.31	9.19	73.04	113.05	137.7	75.69	150.06	-2.515	0.00030467	-3.212	1.56E-07	Branched-chain alpha-keto acid dehydrogenase complex component E2
P14373	TRI27_HUMAN	0	0	0	14.8	9.44	20.15	37.02	6.13	-4.385	2.43E-05	-5.327	3.75E-08	Zinc finger protein RFP
P15989	CO6A3_CHICK	0	0	0.21	459.93	355.21	79.49	917.9	224.34	-7.166	4.47E- 14	-7.332	8. 16E- 17	Collagen alpha-3(VI) chain
P17427	AP2A2_MOUSE	9.78	1.95	1.92	212	186.82	73.89	292.26	220.09	-4.914	3.89E- 10	-5.127	1. 18E- 12	AP-2 complex subunit alpha-2
P19823	ITIH2_HUMAN	0	1.95	2.56	56.26	36.69	22.39	18.72	11.42	-3.83	9. 12E-08	-2.658	0.0001629	Inter-alpha-trypsin inhibitor heavy chain H2
P20070	NB5R3_RAT	104.29	168.42	83.13	466.45	351.48	236.22	496.69	168.37	- 1.507	0.0170765	- 1.225	0.0330232	NADH-cytochrome b5 reductase 3
P21158	CSGA_MYXXA	0	0	0	77.77	328.03	48.14	24.06	80.22	-7.01	1. 12E- 12	-5.544	3.76E-09	C-factor
P22124	RAL_DISOM	39.11	39.67	39.32	126.14	109.7	101.88	94.2	102.31	- 1.335	0.00653318	- 1.350	0.0020167	Ras-related protein O-RAL
P22129	RB11B_DISOM	169.47	111.2	101.72	624.17	680.27	562.01	481.88	373.93	-2.081	2.76E-05	- 1.873	3.02E-05	Ras-related protein Rab- 11B
P22451	RL5_CHICK	0	0	0	121	186.89	73.89	148.7	103.82	-7.963	1. 17E-23	-7.725	1. 12E-23	60S ribosomal protein L5
P22681	CBL_HUMAN	0	0	0.21	170.95	47.88	310.11	54.71	35.77	-5.2	1.88E-06	-5.871	4.46E-09	E3 ubiquitin-protein ligase CBL
P23276	KELL_HUMAN	3.26	10.4	1.5	686.15	136.57	120.91	45.45	305.32	-4.684	8.66E-06	-3.826	9.95E-05	Kell blood group glycoprotein
P25207	NFYB_CHICK	0	0	0	71.06	61.51	264.21	142.94	67.1	-6.142	1.26E- 11	-7.667	2.03E- 19	Nuclear transcription factor Y subunit beta
P25490	TYY1_HUMAN	26.07	42.27	26.5	103.44	80.39	145.54	111.27	107.97	- 1.254	0.0369908	- 1.908	0.0001027	Transcriptional repressor protein YY1
P27216	ANX13_HUMAN	48.88	26.01	17.52	231.55	164.66	85.08	328.25	46.72	-2.227	0.0121601	- 1.967	0.0142169	Annexin A13
P30043	BLVRB_HUMAN	0	8.45	1.71	271.03	181.49	508.27	33.52	131.47	-4.111	0.000218	-4.532	5.69E-06	Flavin reductase (NADPH)
P30304	MPIP1_HUMAN	0	0	1.07	102.65	65.62	48.14	30.44	21.61	-5.572	1.22E- 11	-4.547	7.69E-09	M-phase inducer phosphatase 1
P30408	T4S1_HUMAN	13.04	14.31	0.43	142.92	158.88	54.86	318.38	46.62	-2.91	0.0135745	-2.932	0.0052964	Transmembrane 4 L6 family member 1
P32017	CO9A3_CHICK	9.78	1.3	2.56	27.44	20.1	129.87	81.86	35.3	-2.095	0.0309056	-4.073	2. 15E-07	Collagen alpha-3(IX) chain
P32847	B3AT_ONCMY	22.81	93.64	12.61	11051	2043.18	914.66	526.1	2091.2	-5.697	7.45E-09	-3.792	4.70E-05	Band 3 anion exchange protein
P34996	P2RY1_CHICK	0	0	0.64	28.82	21.39	21.27	42.16	20.29	-4.56	5.82E-09	-4.922	4. 17E- 11	P2Y purinoceptor 1
P35446	SPON1_RAT	0	0	0.64	3.75	29.08	83.97	392	80.32	-2.989	0.00980177	-6.445	2.27E- 11	Spondin- 1
P35565	CALX_RAT	0	0	0	1.38	8.22	8.96	6.58	8.02	-3.263	0.00694439	-4.224	0.0001049	Calnexin
P37980	IPYR_BOVIN	22.81	48.77	32.48	128.31	98.13	82.85	73.01	66.91	- 1.403	0.0131932	- 1.048	0.0489229	Inorganic pyrophosphatase
P38528	EPD_CYPCA	0	0.65	0.21	129.29	451.74	310.11	75.27	217.73	-6.635	1.93E- 12	-6.562	7.33E- 14	Ependymin
P41245	MMP9_MOUSE	0	0	0	14.61	21.7	7.84	100.16	6.04	-3.81	0.00159284	-4.903	5.82E-06	Matrix metalloproteinase-9
P41778	PBX1_MOUSE	3.26	0	0	43.03	46.51	2.24	23.24	10.38	-4.74	7.81E-06	-3.18	0.0024784	Pre-B-cell leukemia transcription factor 1
P42167	LAP2B_HUMAN	0	0	1.07	154.76	97.67	43.66	38.46	9.63	-5.886	8.42E- 11	-4.156	2.02E-06	Lamina-associated polypeptide 2, isoforms beta/gamma
P42839	VNX1_YEAST	0	2.6	6.41	84.29	46.06	32.47	55.32	31.9	-3.388	4.36E-06	-2.917	2.50E-05	Low affinity vacuolar monovalent cation/H(+) antiporter
P43090	HEM0_OPSTA	3.26	72.83	1.28	9867.3	2265.63	8445.78	641.48	3421.8	-4.481	0.00036224	-4.461	0.0001003	5-aminolevulinate synthase, erythroid-specific , mitochondrial
P43141	ADB4C_MELGA	0	0	0.43	86.46	31.29	172.41	5.14	39.83	-4.058	0.0009368	-4.777	1.47E-05	Beta-4C adrenergic receptor
P43236	CATK_RABIT	0	0	0	8.09	7.99	0	2.67	3.78	-3.932	0.00132625	-2.631	0.0368067	Cathepsin K
P43696	GAT5B_XENLA	3.26	22.76	5.77	106.99	76.43	52.62	198.47	28.88	-2.401	0.0155708	-2.534	0.0037149	GATA-binding factor 5-B
P47990	XDH_CHICK	0	0	3.21	19.15	13.17	6.72	26.12	16.33	-2.417	0.0286111	-2.669	0.0063608	Xanthine dehydrogenase/oxidase
P48427	TBCA_BOVIN	71.7	42.92	31.2	134.82	167.71	175.77	169.68	126.66	- 1.424	0.0177667	- 1.719	0.000782	Tubulin-specific chaperone A
P49109	FMO5_CAVPO	6.52	10.4	4.91	35.93	19.41	34.71	48.13	33.79	- 1.614	0.0240357	-2.321	0.0001228	Dimethylaniline monooxygenase [N-oxide-forming] 5
P49748	ACADV_HUMAN	29.33	9.1	8.98	158.9	265.08	110.83	131.01	165.64	-3.396	1.05E-06	-3.064	1.55E-06	Very long-chain specific acyl-CoA dehydrogenase, mitochondrial
P49756	RBM25_HUMAN	16.29	27.31	25.86	225.23	110	274.29	217.39	423.76	-2.367	0.00071948	-3.525	4.35E-09	RNA-binding protein 25
P50336	PPOX_HUMAN	9.78	8.45	6.62	174.89	69.12	98.52	26.94	107.78	-3.199	0.00027641	-2.948	0.0002456	Protoporphyrinogen oxidase
P51947	CCNH_XENLA	0	0	0	25.86	18.42	3.36	11.31	15.01	-5.279	1.57E-07	-4.527	4.00E-06	Cyclin-H
P51948	MAT1_HUMAN	0	0	0	11.65	9.9	27.99	17.48	28.5	-4.576	1.65E-06	-6.064	1.41E- 11	CDK-activating kinase assembly factor MAT1
P52624	UPP1_MOUSE	3.26	1.3	2.99	152.19	66.08	38.06	10.9	14.35	-4.504	2.80E-07	-2.527	0.0039161	Uridine phosphorylase 1
P53794	SC5A3_HUMAN	55.4	68.93	6.62	721.68	195.8	969.52	365.68	492.56	-2.574	0.0155708	-3.295	0.0002653	Sodium/myo-inositol cotransporter
P54996	G6PD_TAKRU	13.04	11.05	4.06	65.93	64.4	26.87	71.78	44.74	-2.547	0.00032421	-2.323	0.0003738	Glucose-6-phosphate 1-dehydrogenase
P61928	RL37_RAT	0	0	0	822.55	2054.75	2857.06	1224.14	1379.6	-9.223	8.86E-28	-9.948	4.67E-37	60S ribosomal protein L37
P62138	PP1A_RAT	110.81	57.23	51.29	378.41	225.79	282.12	339.77	162.62	- 1.759	0.00669759	- 1.760	0.0020917	Serine/threonine-protein phosphatase PP1-alpha catalytic subunit
P70122	SBDS_MOUSE	74.96	119	70.3	865.78	547.51	136.58	246.8	224.53	-2.693	2.81E-07	- 1.155	0.0300202	Ribosome maturation protein SBDS
P70302	STIM1_MOUSE	3.26	10.4	11.75	651.61	213.77	55.98	96.87	275.68	-4.547	4.08E-07	-3.394	5.60E-05	Stromal interaction molecule 1
P70389	ALS_MOUSE	0	0	1.07	52.11	8.75	86.2	75.48	22.27	-3.726	0.00055566	-4.939	2.82E-07	Insulin-like growth factor-binding protein complex acid labile subunit
P79110	TXTP_BOVIN	16.29	5.2	8.12	91	35.17	166.81	56.35	50.87	-2.171	0.0239615	-2.984	0.0002175	Tricarboxylate transport protein, mitochondrial
P81069	GABP2_MOUSE	0	0	0	3.36	5.71	35.83	16.86	16.52	-3.405	0.00135547	-5.948	3.03E- 10	GA-binding protein subunit beta-2
P81122	IRS2_MOUSE	0	1.3	0.43	5.72	10.73	25.75	13.78	5.57	-2.514	0.0207373	-3.554	0.000154	Insulin receptor substrate 2
P83095	LACTB_BOVIN	3.26	5.85	4.91	31.98	70.72	31.35	47.72	9.06	-2.789	0.00093877	-2.171	0.0066738	Serine beta-lactamase-like protein LACTB, mitochondrial
P83299	CAH1_CHIHA	0	0	2.14	66.92	178.44	151.14	8.43	43.51	-4.357	0.00023652	-4.016	0.0002541	Carbonic anhydrase 1
P85125	PTRF_RAT	13.04	11.05	5.13	42.24	131.7	79.49	333.39	160.35	-2.614	0.00191918	-3.895	6.92E-08	Polymerase I and transcript release factor
P87383	GNAI1_ORYLA	0	0	0	35.93	41.87	24.63	53.27	31.24	-6.41	2.47E- 14	-6.55	1.07E- 15	Guanine nucleotide-binding protein G(i) subunit alpha- 1
P97379	G3BP2_MOUSE	0	5.85	3.63	424.4	304.2	8.96	17.07	17.55	-5.916	2.64E-20	- 1.667	0.0157838	Ras GTPase-activating protein-binding protein 2
P97479	MYO7A_MOUSE	9.78	15.61	20.51	130.68	69.96	60.45	158.16	63.42	-2.238	0.00078573	-2.31	0.0001097	Unconventional myosin-VIIa
P97554	DNJB9_RAT	13.04	76.73	15.17	376.24	190.85	282.12	82.47	344.48	-2.337	0.0267399	-2.464	0.0072062	DnaJ homolog subfamily B member 9
P98073	ENTK_HUMAN	0	0	0	8.29	1.37	2.24	9.46	7.64	-3.089	0.0160302	-3.793	0.0010008	Enteropeptidase
Q01543	FLI1_HUMAN	0	0	0	104.62	167.86	136.58	390.36	47.38	-6.605	2.08E- 12	-7.254	1.43E- 16	Friend leukemia integration 1 transcription factor
Q02094	RHAG_HUMAN	0	0	0	2162.9	650.58	482.52	377.4	1498.2	-8.312	2.38E- 18	-7.966	1.63E- 19	Ammonium transporter Rh type A
Q02819	NUCB1_MOUSE	0	0	0	14.21	2.36	35.83	80.83	39.26	-3.604	0.00088771	-6.38	2.65E- 11	Nucleobindin- 1
Q03669	AT2A2_CHICK	39.11	14.31	5.13	78.76	578.49	135.46	44.42	413.48	-2.923	0.0142951	-2.69	0.0126849	Sarcoplasmic/endoplasmic reticulum calcium ATPase 2
Q04683	CXCR5_MOUSE	0	0	0	17.17	33.12	1.12	10.9	11.7	-5.129	1.78E-06	-3.909	0.0002178	C-X-C chemokine receptor type 5
Q04841	3MG_MOUSE	0	0	0.21	2.76	2.82	6.72	5.55	3.11	-2.477	0.0336283	-3.481	0.0006629	DNA-3-methyladenine glycosylase
Q05502	HHEX_CHICK	0	0	0	14.21	32.89	5.6	63.96	20.57	-4.683	1.32E-05	-5.206	2.01E-07	Hematopoietically-expressed homeobox protein HHEX
Q06BR1	LIMD1_XENLA	3.26	0	1.07	32.37	66.92	61.57	37.84	23.31	-4.485	1.28E-07	-4.488	1.66E-08	LIM domain-containing protein 1
Q07891	TFR1_CRIGR	26.07	38.37	39.53	1627.3	664.52	349.3	162.27	927.18	-4.172	1.27E-06	-3.375	2. 16E-05	Transferrin receptor protein 1
Q08116	RGS1_HUMAN	0	0	0	1.78	10.81	13.43	5.76	3.11	-3.334	0.00787496	-3.792	0.0009568	Regulator of G-protein signaling 1
Q08BB2	P2012_DANRE	9.78	7.15	5.98	31.39	26.11	43.66	30.64	36.05	- 1.708	0.0102432	-2.319	5.52E-05	Probable carboxypeptidase PM20D1.2
Q08BL7	GLCTK_DANRE	0	7.15	8.55	108.77	78.26	128.75	68.9	37.85	-3.222	7.02E-05	-3.248	1.04E-05	Glycerate kinase
Q08C72	CWC22_DANRE	0	15.61	7.27	69.68	96.91	63.81	102.83	87.87	-2.774	3.44E-05	-3.049	4.62E-07	Pre-mRNA-splicing factor CWC22 homolog
Q08C81	MD19A_DANRE	0	1.95	0.21	84.29	67.3	81.73	47.1	70.97	-5.222	5. 18E- 10	-5.378	7.82E- 12	Mediator of RNA polymerase II transcription subunit 19-A
Q08D64	ABCB6_XENTR	3.26	14.96	7.05	410.78	130.48	36.94	28.59	75.13	-4.155	1.05E-06	-2.087	0.0145294	ATP-binding cassette sub-family B member 6, mitochondrial
Q08DW2	KPRA_BOVIN	6.52	37.72	26.28	200.36	114.95	86.2	270.04	67.01	-2.215	0.00756469	-2.19	0.002967	Phosphoribosyl pyrophosphate synthase-associated protein 1
Q08DX0	SNX29_BOVIN	0	0	0	70.87	44.23	20.15	31.88	35.39	-6.724	1.05E- 14	-6.07	6.92E- 13	Sorting nexin-29
Q0P442	RNKB_DANRE	120.58	129.41	78	588.83	418.47	401.91	178.93	238.5	- 1.882	0.00574956	- 1.318	0.0397614	Ribonuclease kappa-B
Q0P583	KCNV1_BOVIN	0	0	0	81.72	13.32	4.48	5.76	4.91	-6.075	4.85E-09	-3.284	0.0022761	Potassium voltage-gated channel subfamily V member 1
Q0VCZ3	YTHD2_BOVIN	6.52	4.55	3.21	124.36	113.13	68.29	104.27	104.86	-4.36	2.71E- 14	-4.269	1.24E- 15	YTH domain family protein 2
Q12873	CHD3_HUMAN	0	0	8.12	95.74	86.56	282.12	111.47	177.06	-3.289	0.00305957	-4.654	1.21E-06	Chromodomain-helicase-DNA-binding protein 3
Q12904	AIMP1_HUMAN	0	0	0	83.5	123.02	85.08	133.89	97.68	-7.572	5.28E-22	-7.858	7.08E-25	Aminoacyl tRNA synthase complex-interacting multifunctional protein 1
Q13136	LIPA1_HUMAN	35.85	7.15	5.13	88.24	61.59	62.69	69.52	71.16	- 1.932	0.0394321	-2.06	0.0112894	Liprin-alpha- 1
Q13615	MTMR3_HUMAN	0	0	0.64	24.28	24.36	100.76	8.02	99.57	-3.452	0.0031839	-5.313	1.70E-07	Myotubularin-related protein 3
Q13772	NCOA4_HUMAN	58.66	10.4	11.33	598.51	251.98	911.3	81.03	301.26	-2.894	0.0110981	-3.312	0.0008444	Nuclear receptor coactivator 4
Q14258	TRI25_HUMAN	6.52	5.85	26.5	133.64	62.5	89.56	44.84	60.03	-2.258	0.0158689	- 1.987	0.0194102	E3 ubiquitin/ISG15 ligase TRIM25
Q14643	ITPR1_HUMAN	3.26	1.3	0.43	150.02	63.41	15.67	154.25	36.34	-4.779	1.21E-06	-4.319	2.52E-06	Inositol 1,4,5-trisphosphate receptor type 1
Q14678	KANK1_HUMAN	22.81	18.86	10.68	162.65	82.29	91.8	200.73	29.16	-2.352	0.00600426	-2.296	0.0026898	KN motif and ankyrin repeat domain-containing protein 1
Q14CZ7	FAKD3_HUMAN	9.78	22.11	12.18	338.54	223.36	95.16	73.42	59.46	-3.789	5.42E- 11	-2.19	8.39E-05	FAST kinase domain-containing protein 3
Q15034	HERC3_HUMAN	0	0	0	18.36	7.61	4.48	0.41	9.06	-3.76	0.00379653	-2.871	0.0244765	Probable E3 ubiquitin-protein ligase HERC3
Q15223	PVRL1_HUMAN	0	0	0	1460.7	425.93	287.72	403.32	675.94	-8.807	1.93E-23	-8.166	5.87E-23	Poliovirus receptor-related protein 1
Q15334	L2GL1_HUMAN	6.52	0	0.85	478.09	177.76	45.9	219.86	119.2	-5.894	2.51E- 10	-4.836	2.86E-08	Lethal(2) giant larvae protein homolog 1
Q15599	NHRF2_HUMAN	32.59	51.37	51.93	369.53	151.49	182.48	64.37	294.37	-2.028	0.0287906	- 1.883	0.0219287	Na(+)/H(+) exchange regulatory cofactor NHE-RF2
Q15717	ELAV1_HUMAN	0	0.65	2.56	24.67	17.36	13.43	25.91	10.85	-2.957	0.00036224	-2.831	0.0002691	ELAV-like protein 1
Q17QU7	DHR13_BOVIN	0	0	1.07	11.45	55.12	30.23	55.53	21.14	-4.122	2.60E-05	-4.443	9.20E-07	Dehydrogenase/reductase SDR family member 13
Q1LUA8	EI3EB_DANRE	0	0	0.64	61.59	20.25	30.23	19.95	31.15	-4.873	1.21E-07	-4.632	1.09E-07	Eukaryotic translation initiation factor 3 subunit E-B
Q1LVN8	SELO_DANRE	32.59	9.1	8.55	117.45	109.01	83.97	98.1	137.13	-2.469	0.00115926	-2.673	7.36E-05	Selenoprotein O
Q1LVV0	FA83H_DANRE	0	0	0.85	49.35	28.93	5.6	156.51	15.76	-3.733	0.00201742	-4.385	5.24E-05	Protein FAM83H
Q1LVZ2	MARH2_DANRE	3.26	3.25	4.49	232.93	135.2	221.67	132.04	186.87	-4.82	5.74E- 13	-5.106	1.04E- 16	E3 ubiquitin-protein ligase MARCH2
Q1LW89	CASD1_DANRE	0	0	4.91	59.02	35.17	27.99	111.68	57.48	-3.198	0.00220285	-3.864	2.92E-05	CAS1 domain-containing protein 1
Q1LWH4	FAN1_DANRE	0	0	0	3.75	2.89	2.24	4.52	1.51	-3.263	0.00756469	-3.199	0.0062648	Fanconi-associated nuclease 1
Q1LZ89	CC106_BOVIN	0	0	0	5.92	5.33	7.84	30.64	6.51	-3.592	0.0010773	-5.114	2.76E-07	Coiled-coil domain-containing protein 106
Q1RLX4	TPC11_DANRE	6.52	4.55	9.4	65.73	67.75	27.99	110.65	63.14	-2.722	0.00016447	-2.93	6.91E-06	Trafficking protein particle complex subunit 11
Q287T7	MFRN1_DANRE	0	0	1.5	36.52	22.61	100.76	3.91	24.63	-3.057	0.0189935	-3.97	0.0004364	Mitoferrin- 1
Q29611	CLN3_CANFA	0	0	0	16.78	6.32	12.31	32.29	21.52	-4.505	5.90E-06	-5.671	1. 16E-09	Battenin
Q2JVA4	GLMU_SYNJA	0	0	0	14.8	26.57	5.6	2.47	0.85	-5.285	1.21E-06	-2.654	0.0239621	Bifunctional protein GlmU
Q2KIM1	CT027_BOVIN	3.26	0	1.71	16.58	14.16	24.63	4.94	10.1	-2.517	0.0261221	-2.614	0.0102197	UPF0687 protein C20orf27 homolog
Q2KIY1	PXMP2_BOVIN	22.81	10.4	12.61	317.81	107.34	340.34	372.26	431.12	-3.319	1.81E-06	-4.421	8. 10E- 13	Peroxisomal membrane protein 2
Q2QDE6	DNSL1_CRIGR	0	0	0.43	17.37	8.75	68.29	11.11	30.48	-3.331	0.00277294	-5.114	1.55E-07	Deoxyribonuclease- 1-like 1
Q2T9T9	FBXW9_BOVIN	0	0	3.63	44.61	22.76	69.41	30.03	28.88	-3.081	0.00370036	-3.722	7.36E-05	F-box/WD repeat-containing protein 9
Q2T9Y6	GSH0_BOVIN	0	0	0.64	6.71	8.83	30.23	44.84	22.08	-3.016	0.00030445	-5.237	2.27E- 12	Glutamate--cysteine ligase regulatory subunit
Q2TBT8	RN151_BOVIN	0	0	0	73.04	27.03	30.23	8.02	67.95	-5.096	3.32E-06	-5.087	7.07E-07	RING finger protein 151
Q2VB19	PUM1_CHICK	29.33	36.42	18.8	331.03	245.13	212.71	329.89	456.7	-2.947	1.94E-06	-3.434	5.06E- 10	Pumilio homolog 1
Q2YDM1	ARL1_BOVIN	0	0	0	120.81	106.27	25.75	67.67	34.83	-7.671	1.28E-20	-6.513	4.80E- 16	ADP-ribosylation factor-like protein 1
Q32L27	UB2Q2_BOVIN	0	0	0	285.44	159.56	67.17	159.39	193.57	-7.786	2.05E- 19	-7.455	1.06E- 19	Ubiquitin-conjugating enzyme E2 Q2
Q32L63	VTA1_BOVIN	0	0	0	76.2	102.85	11.2	9.26	11.14	-7.543	2.23E- 18	-4.801	3.04E-08	Vacuolar protein sorting-associated protein VTA1 homolog
Q38SD2	LRRK1_HUMAN	0	0	1.28	22.31	26.49	3.36	32.08	7.83	-3.629	0.00071934	-3.076	0.0026056	Leucine-rich repeat serine/threonine-protein kinase 1
Q3KRG3	TSR2_DANRE	0	0	0	30.4	54.89	42.54	29.62	44.45	-6.179	4.01E- 12	-6.381	8.70E- 14	Pre-rRNA-processing protein TSR2 homolog
Q3L8U1	CHD9_HUMAN	16.29	5.85	2.78	232.73	143.42	34.71	106.13	66.16	-4.083	1.87E-07	-2.905	9.39E-05	Chromodomain-helicase-DNA-binding protein 9
Q3MII6	TBC25_HUMAN	0	0	0.43	33.16	22.76	15.67	52.24	27.18	-4.856	1.07E-08	-5.254	6.93E- 11	TBC1 domain family member 25
Q3MQ24	ATG5_BOVIN	3.26	0	1.5	47.57	33.88	25.75	43.19	41.05	-4.221	9.07E-09	-4.345	3.28E- 10	Autophagy protein 5
Q3SZC6	AN32B_BOVIN	35.85	16.91	15.17	831.04	360.69	221.67	102.83	50.96	-4.073	4.65E-07	-2.194	0.0056472	Acidic leucine-rich nuclear phosphoprotein 32 family member B
Q3SZF2	ARF4_BOVIN	0	0	0	162.85	134.59	142.18	180.17	105.61	-8.058	6. 16E-26	-8.239	1.21E-28	ADP-ribosylation factor 4
Q3SZL0	NR1H4_BOVIN	0	0.65	0.21	23.1	10.96	14.55	36.4	37	-4.064	9.07E-06	-5.115	1.57E-09	Bile acid receptor
Q3SZZ7	FGL1_BOVIN	0	0	0	15.59	33.12	21.27	14.81	25.2	-5.444	1.07E-08	-5.538	1.35E-09	Fibrinogen-like protein 1
Q3T0P5	CASP6_BOVIN	0	0	0	10.26	5.86	10.08	16.04	30.3	-3.951	0.00018255	-5.494	1.29E-08	Caspase-6
Q3TTA7	CBLB_MOUSE	0	0	0.64	15.99	16.29	16.79	4.52	3.87	-3.71	0.00054462	-3.04	0.0034353	E3 ubiquitin-protein ligase CBL-B
Q3U481	MFS12_MOUSE	0	0	0.21	61	33.57	4.48	2.06	4.15	-6	2.09E- 10	-2.679	0.0085591	Major facilitator superfamily domain-containing protein 12
Q3UG98	NAT9_MOUSE	0	1.3	1.5	95.54	63.87	39.18	83.09	19.06	-4.913	3.59E- 10	-4.342	4.46E-09	N-acetyltransferase 9
Q3UQI9	F188B_MOUSE	0	0	0	29.21	12.41	7.84	11.11	1.13	-4.843	1.52E-05	-3.454	0.0019986	Protein FAM188B
Q3UY34	CL043_MOUSE	0	0	0	16.58	15.68	14.55	2.67	5.1	-4.673	2.00E-05	-3.883	0.0002833	Uncharacterized protein C12orf43 homolog
Q3UZZ4	OLFM4_MOUSE	0	0	0	56.46	76.58	16.79	39.08	11.04	-6.843	1.67E- 14	-5.497	2.91E- 10	Olfactomedin-4
Q3Y4E2	SELN_DANRE	0	0	0	140.94	115.18	57.1	385.22	126.75	-6.738	1.80E- 13	-7.468	3.49E- 18	Selenoprotein N
Q4FZX7	SRPRB_RAT	0	0	0	119.23	79.93	36.94	107.56	46.91	-7.277	7.74E- 18	-6.859	3.72E- 17	Signal recognition particle receptor subunit beta
Q4QQT2	F118B_RAT	29.33	24.06	20.51	204.7	147.76	89.56	178.93	69.46	-2.564	1.57E-06	-2.098	2.30E-05	Protein FAM118B
Q4QRH7	PEX16_DANRE	0	0	0	31.98	19.18	21.27	81.44	69.84	-5.258	2.43E-08	-6.664	4.97E- 14	Peroxisomal membrane protein PEX16
Q4R372	FBX25_MACFA	0	0	0	24.67	12.79	23.51	53.68	9.91	-4.871	1. 14E-06	-5.654	1.85E-09	F-box only protein 25
Q4R5D9	YTHD2_MACFA	0	0	1.28	70.27	54.81	12.31	5.96	4.62	-5.106	1.04E-08	-2.382	0.0113404	YTH domain family protein 2
Q4R628	KIF3A_MACFA	9.78	4.55	1.28	64.35	39.89	40.3	50.18	36.15	-3.158	6.39E-05	-3.108	1.92E-05	Kinesin-like protein KIF3A
Q4R8E0	E2AK1_MACFA	0	0.65	2.99	473.75	387.95	81.73	25.3	51.34	-6.493	5.28E- 14	-3.957	1.77E-06	Eukaryotic translation initiation factor 2-alpha kinase 1
Q4T2X8	NIP7_TETNG	0	0	0	8.29	8.75	8.96	39.9	34.17	-4.059	6.76E-05	-5.979	1.55E- 10	60S ribosome subunit biogenesis protein NIP7 homolog
Q4U0S5	PAF1_DANRE	0	0	0	118.04	134.06	182.48	228.09	157.61	-7.882	9.93E-26	-8.712	4.68E-33	RNA polymerase II-associated factor 1 homolog
Q4U2R1	HERC2_MOUSE	0	0	5.13	24.28	25.96	10.08	23.24	35.01	-2.438	0.0391161	-2.626	0.0115998	E3 ubiquitin-protein ligase HERC2
Q4V8V2	NUD17_DANRE	0	0	0	6.12	4.11	21.27	20.36	44.83	-3.438	0.00116151	-6.217	3.37E- 11	Nucleoside diphosphate-linked moiety X motif 17
Q502I6	NB5R4_DANRE	3.26	5.85	4.06	40.66	21.47	5.6	26.74	19.54	-2.285	0.00696323	- 1.715	0.0354668	Cytochrome b5 reductase 4
Q52LD8	RFTN2_HUMAN	3.26	0	0.21	24.67	27.25	14.55	29.82	113.07	-3.353	0.00348325	-4.717	2.50E-06	Raftlin-2
Q562E7	WDR81_HUMAN	6.52	1.95	9.19	97.91	82.9	36.94	27.15	74.84	-3.189	0.00026414	-2.62	0.0013252	WD repeat-containing protein 81
Q568J8	CQ061_DANRE	29.33	9.1	9.4	296.69	235.54	1023.26	116.82	219.05	-3.068	0.00288602	-4.18	2.30E-06	UPF0451 protein C17orf61 homolog
Q56A35	ARP2B_DANRE	22.81	7.8	3.21	263.13	202.27	94.04	214.72	82.39	-3.896	7.60E-07	-3.28	6.83E-06	Actin-related protein 2-B
Q58D85	PAR3_BOVIN	0	0.65	2.99	15	31.59	15.67	28.59	6.32	-2.866	0.00366839	-2.585	0.0049859	Proteinase-activated receptor 3
Q5BL35	SPOLA_DANRE	0	0	0	63.56	49.56	10.08	21.18	21.42	-6.789	1. 14E- 14	-5.45	2.89E- 10	Speckle-type POZ protein-like A
Q5E9A0	CT111_BOVIN	0	0	0	1.58	1.45	20.15	22.42	18.12	-2.395	0.0332358	-6.329	4.97E- 12	Uncharacterized protein C20orf111 homolog
Q5EAC5	ZN410_BOVIN	0	0	0	46.98	45.45	45.9	37.64	75.41	-6.177	3.92E- 12	-6.728	2.29E- 15	Zinc finger protein 410
Q5EAR5	TRPT1_DANRE	0	0	0	40.86	54.96	4.48	7.2	1.6	-6.572	9.70E- 12	-3.384	0.0008408	tRNA 2'-phosphotransferase 1
Q5EB20	FA65C_DANRE	9.78	7.15	10.26	402.49	104.6	54.86	31.26	157.8	-3.88	3.25E-05	-2.718	0.0022386	Protein FAM65C
Q5EBF1	5NTC_XENTR	0	0	0.64	58.43	29.23	82.85	32.29	188.19	-4.366	2.38E-05	-5.944	1.86E- 10	Cytosolic purine 5'-nucleotidase
Q5EBL2	ZN628_HUMAN	9.78	5.85	3.85	31.78	15.38	12.31	26.12	14.63	- 1.741	0.0270831	- 1.549	0.0336232	Zinc finger protein 628
Q5EBM0	CMPK2_HUMAN	52.14	46.17	41.03	698.19	481.96	417.59	113.32	281.16	-3.155	1.89E-05	-2.415	0.0004206	UMP-CMP kinase 2, mitochondrial
Q5F2F2	ABH15_MOUSE	0	0.65	0	12.44	8.53	6.72	49.15	4.06	-2.977	0.019018	-3.951	0.0003588	Abhydrolase domain-containing protein 15
Q5F495	PHOCN_CHICK	48.88	32.51	5.98	302.61	231.81	260.85	252.36	178.57	-2.683	0.00160593	-2.739	0.0002927	MOB-like protein phocein
Q5F4B8	S46A3_CHICK	6.52	0.65	6.62	326.1	132.08	33.59	63.35	231.89	-4.215	5.25E-05	-3.62	0.0001822	Solute carrier family 46 member 3
Q5IGR6	EXT1C_DANRE	0	0	0	14.41	13.09	1.12	8.43	1.6	-4.686	2.66E-05	-3.106	0.0065403	Exostosin- 1c
Q5JSL3	DOC11_HUMAN	0	0	1.28	75.21	69.2	6.72	6.79	5.38	-5.452	3.56E- 12	-2.25	0.0076325	Dedicator of cytokinesis protein 11
Q5M969	NANP_RAT	0	0	0.64	4.34	9.44	6.72	6.17	2.45	-2.835	0.0103307	-2.571	0.014916	N-acylneuraminate-9-phosphatase
Q5M9G8	DCA11_RAT	0	0	0	6.91	8.07	42.54	14.6	17.27	-3.868	0.00021564	-5.837	7.79E- 10	DDB1- and CUL4-associated factor 11
Q5M9P8	ARL6_DANRE	0	0.65	0.43	9.08	7.84	44.78	7.82	9.25	-2.615	0.0257747	-4.138	2.97E-05	ADP-ribosylation factor-like protein 6
Q5NC05	TTF2_MOUSE	0	0	0.85	48.95	14.69	27.99	25.09	13.31	-4.38	3. 13E-06	-4.121	3.47E-06	Transcription termination factor 2
Q5PQN1	HERC4_RAT	32.59	66.33	120.52	366.37	1494.46	576.56	201.56	996.64	-2.887	0.0032369	-2.671	0.0024897	Probable E3 ubiquitin-protein ligase HERC4
Q5PR68	CE112_MOUSE	0	0	0	11.05	4.87	4.48	14.6	13.59	-4.036	0.00017047	-4.786	1.75E-06	Centrosomal protein of 112 kDa
Q5R478	AP3M1_PONAB	0	0	0	32.37	25.05	5.6	77.54	13.31	-4.754	1.35E-05	-5.048	7.36E-07	AP-3 complex subunit mu- 1
Q5R481	SEPT7_PONAB	136.88	173.63	138.47	858.08	695.88	231.74	541.94	297.01	-2.11	2.02E-06	- 1.184	0.0059371	Septin-7
Q5R4X8	PRAF3_PONAB	3.26	7.15	3.21	231.35	230.36	276.53	395.09	142.8	-4.988	7. 14E- 16	-5.423	1.58E-21	PRA1 family protein 3
Q5R540	S22A7_PONAB	0	0	0	32.18	18.19	12.31	59.23	18.12	-5.275	6.31E-08	-5.698	7.35E- 10	Solute carrier family 22 member 7
Q5R589	ERG28_PONAB	0	0	2.78	24.28	24.59	12.31	21.18	7.64	-3.158	0.0007892	-2.549	0.0047637	Probable ergosterol biosynthetic protein 28
Q5R5Y3	B3GT2_PONAB	3.26	2.6	0.85	49.35	20.78	64.93	14.19	66.82	-3.084	0.00268873	-3.921	1.46E-05	Beta- 1,3-galactosyltransferase 2
Q5R9W3	DERL1_PONAB	0	0	0	109.36	113.43	45.9	102.22	52.19	-7.684	7.80E-22	-7.178	3. 12E-20	Derlin- 1
Q5RA03	SHOT1_PONAB	0	0	3.63	21.32	20.1	49.26	27.15	18.31	-2.55	0.0173011	-3.404	0.000224	Shootin- 1
Q5RBC8	CMC1_PONAB	9.78	1.3	10.47	70.67	121.58	66.05	143.56	97.68	-3.09	0.00015579	-3.414	3.09E-06	Calcium-binding mitochondrial carrier protein Aralar1
Q5RCU4	SOX6_PONAB	0	0	0.64	80.14	13.78	23.51	4.32	33.22	-4.368	0.00015579	-3.683	0.0007762	Transcription factor SOX-6
Q5RDF5	JAZF1_PONAB	0	0	0	124.95	61.36	79.49	154.87	25.39	-6.486	4.39E- 12	-6.58	1. 10E- 13	Juxtaposed with another zinc finger protein 1
Q5RF14	MIPEP_PONAB	0	0	0	5.92	6.7	2.24	8.23	9.91	-3.82	0.00060002	-4.281	4.09E-05	Mitochondrial intermediate peptidase
Q5RG45	CP135_DANRE	0	0	0.43	6.12	9.44	6.72	1.85	23.03	-2.658	0.0465452	-3.519	0.0022022	Centrosomal protein of 135 kDa
Q5RGT6	ANGE2_DANRE	0	0	0	65.34	32.35	7.84	25.3	23.88	-6.239	3.36E- 11	-5.229	1. 10E-08	Protein angel homolog 2
Q5RID7	SNX17_DANRE	29.33	5.2	1.5	467.83	215.97	359.37	209.99	666.6	-3.586	0.00080043	-4.233	7.33E-06	Sorting nexin- 17
Q5RKI3	DPOLL_RAT	3.26	0	1.71	6.32	10.58	8.96	10.69	5.66	-2.043	0.0396023	-2.228	0.0126054	DNA polymerase lambda
Q5SPB1	S38A2_DANRE	6.52	1.95	2.56	49.55	35.55	20.15	55.53	15.67	-3.27	1.66E-05	-2.957	3.34E-05	Sodium-coupled neutral amino acid transporter 2
Q5SPR8	ESCO2_DANRE	0	0	1.28	7.7	8.37	21.27	10.08	9.34	-2.398	0.0233491	-3.368	0.0002249	N-acetyltransferase ESCO2
Q5SWW4	MED13_MOUSE	0	0	0.64	85.28	36.92	29.11	80.83	72.11	-5.375	5.76E- 10	-5.64	4.34E- 12	Mediator of RNA polymerase II transcription subunit 13
Q5TJE2	ZBT22_CANFA	3.26	4.55	6.84	26.65	18.35	45.9	35.38	43.23	- 1.638	0.0268182	-2.776	5.50E-06	Zinc finger and BTB domain-containing protein 22
Q5TYQ1	ZYG11_DANRE	13.04	22.76	16.88	109.95	93.94	64.93	62.73	88.91	-2.166	0.00017217	- 1.963	0.00021	Protein zyg- 11 homolog
Q5U2Z2	AJUBA_RAT	0	0	0.21	57.64	35.48	27.99	59.85	14.25	-5.721	1.24E- 10	-5.463	1.37E- 10	LIM domain-containing protein ajuba
Q5U3A8	PPR21_DANRE	0	0	0	44.61	57.48	16.79	44.84	37.37	-6.543	6.36E- 14	-6.208	2.01E- 13	Protein phosphatase 1 regulatory subunit 21
Q5U3Y0	KLD10_RAT	3.26	1.3	1.07	52.9	37.3	11.2	23.65	30.3	-4.194	9.20E-08	-3.482	3.65E-06	Kelch domain-containing protein 10
Q5U4E6	GOGA4_RAT	3.26	3.9	7.27	28.23	21.92	21.27	35.58	15.67	- 1.814	0.0111056	- 1.946	0.0024825	Golgin subfamily A member 4
Q5UQ13	COLL2_MIMIV	0	0	0	60.01	53.29	7.84	20.16	11.61	-6.955	1.03E- 15	-5.151	2.37E-09	Collagen-like protein 2
Q5VZ46	K1614_HUMAN	19.55	5.85	10.9	384.73	124.24	436.62	108.59	343.35	-3.547	8.80E-05	-4.134	2.70E-07	Uncharacterized protein KIAA1614
Q5XIS7	UBAP1_RAT	16.29	5.85	7.91	129.1	86.02	23.51	21.6	35.01	-3.155	5. 17E-06	- 1.502	0.0357823	Ubiquitin-associated protein 1
Q5XJ54	GLRX3_DANRE	0	0	0	110.15	100.87	43.66	46.28	28.5	-7.738	5.67E-22	-6.575	6.32E- 17	Glutaredoxin 3
Q5ZHV1	RB33B_CHICK	0	0.65	0.21	35.73	28.55	14.55	8.23	3.96	-5.007	4.54E-08	-3.387	0.0002216	Ras-related protein Rab-33B
Q5ZHX6	S41A2_CHICK	0	0	0	221.87	158.8	19.03	145.2	38.13	-7.257	1.39E- 14	-5.994	2.63E- 11	Solute carrier family 41 member 2
Q5ZIR1	SHLB1_CHICK	74.96	193.79	54.06	6750	4499.58	417.59	348.2	1847.1	-4.742	1.43E-07	-2.599	0.0030434	Endophilin-B1
Q5ZK63	TCP4_CHICK	130.36	134.61	116.25	443.35	299.56	310.11	396.74	159.5	- 1.294	0.0207157	- 1.123	0.024958	Activated RNA polymerase II transcriptional coactivator p15
Q5ZKA5	MTDC_CHICK	6.52	36.42	8.98	160.09	124.24	141.06	68.08	149.69	-2.44	0.00618429	-2.538	0.0012721	Bifunctional methylenetetrahydrofolate dehydrogenase/cyclohydrolase, mitochondrial
Q5ZKI4	CCD93_CHICK	0	0	0	138.18	102.24	64.93	143.15	87.77	-7.679	7.31E-22	-7.633	5.87E-23	Coiled-coil domain-containing protein 93
Q5ZKW9	MBNL1_CHICK	508.4	1385.11	678.47	5446.4	2640.25	2256.99	2146.36	5475.4	- 1.840	0.0328573	- 1.879	0.0117113	Muscleblind-like protein 1
Q5ZLA6	MYO1C_CHICK	0	0	0.85	6.91	10.51	10.08	4.94	3.49	-2.896	0.00665238	-2.593	0.0110386	Unconventional myosin-Ic
Q5ZLY8	ARP19_CHICK	35.85	53.32	45.73	168.18	147.38	130.99	91.52	88.81	- 1.521	0.00490215	- 1.180	0.0190166	cAMP-regulated phosphoprotein 19
Q5ZMA6	NADE_CHICK	0	0	0	12.44	14.16	0	4.94	3.4	-4.662	3.47E-05	-2.912	0.0127863	Glutamine-dependent NAD(+) synthetase
Q60453	TIMP2_CRILO	13.04	6.5	11.75	1192.5	379.57	144.42	791.41	303.15	-5.276	3.01E- 11	-4.55	4.75E- 10	Metalloproteinase inhibitor 2 (Fragment)
Q60520	SIN3A_MOUSE	42.37	27.31	16.24	139.95	146.39	87.32	233.85	124.77	-2.067	0.00111808	-2.306	3.71E-05	Paired amphipathic helix protein Sin3a
Q61048	WBP4_MOUSE	0	0	0	46.19	21.39	27.99	18.1	13.4	-5.892	3. 10E- 10	-5.408	2.42E-09	WW domain-binding protein 4
Q61102	ABCB7_MOUSE	3.26	0	1.92	63.17	46.21	13.43	44.63	68.33	-3.979	2.78E-05	-3.947	6.79E-06	ATP-binding cassette sub-family B member 7, mitochondrial
Q61503	5NTD_MOUSE	3.26	7.15	2.35	197.99	199.68	95.16	66.84	367.04	-4.312	3.54E-06	-4.569	6.37E-08	5'-nucleotidase
Q62190	RON_MOUSE	0	0	0.21	33.36	12.94	6.72	29	17.93	-4.759	1.08E-06	-4.656	5.35E-07	Macrophage-stimulating protein receptor
Q62261	SPTB2_MOUSE	22.81	41.62	34.19	369.92	233.71	119.79	131.22	181.21	-2.804	7.66E-07	-2.039	0.0001238	Spectrin beta chain, brain 1
Q62867	GGH_RAT	0	0	0.21	7.3	10.43	57.1	51.01	61.16	-3.82	8.26E-06	-6.727	9.77E- 18	Gamma-glutamyl hydrolase
Q63647	PNRC1_RAT	130.36	137.86	76.71	745.17	527.94	710.91	308.09	1080.6	-2.032	0.0120481	-2.518	0.0002474	Proline-rich nuclear receptor coactivator 1
Q64487	PTPRD_MOUSE	0	0	0	88.24	24.82	19.03	135.74	15.95	-5.234	1.21E-06	-5.377	9.00E-08	Receptor-type tyrosine-protein phosphatase delta
Q64727	VINC_MOUSE	52.14	141.76	18.16	1781.9	871.51	204.88	1984.7	219.34	-3.271	0.00199046	-2.671	0.0063159	Vinculin
Q65Z54	YPEL3_ORYLA	29.33	4.55	4.91	319.19	221.84	73.89	82.47	44.74	-3.901	2.34E-06	-2.21	0.00645	Protein yippee-like 3
Q66HE2	MOT13_RAT	0	9.75	8.76	198.19	76.96	63.81	15.84	58.33	-3.461	0.00029201	-2.331	0.0114645	Monocarboxylate transporter 13
Q66I79	SELK_DANRE	0	0	0	96.33	157.2	101.88	98.72	93.15	-7.725	4.56E-22	-7.651	5. 13E-23	Selenoprotein K
Q66IV5	CO038_XENLA	0	13.01	17.74	76.39	38.6	32.47	103.45	51.81	- 1.830	0.0454629	-2.128	0.0063207	UPF0552 protein C15orf38 homolog
Q66KG7	ZNRF1_XENLA	6.52	2.6	2.35	85.67	71.33	50.38	37.64	18.88	-4.08	7.52E-09	-3.19	2. 16E-06	E3 ubiquitin-protein ligase znrf1
Q6AXL5	HBAP1_DANRE	16.29	5.85	5.13	60.8	44.76	24.63	32.91	27.37	-2.513	7.96E-05	- 1.875	0.0022503	HSPB1-associated protein 1 homolog
Q6AXX4	SAS10_RAT	0	0	0	19.15	18.35	29.11	50.59	18.12	-5.377	1.72E-09	-6.357	1. 10E- 13	Something about silencing protein 10
Q6AYS7	ACY1A_RAT	16.29	48.12	15.6	170.55	90.67	155.62	109.83	70.78	- 1.880	0.0210344	- 1.914	0.0072904	Aminoacylase- 1A
Q6DEL7	KLH15_DANRE	6.52	0	1.07	124.36	76.28	123.15	64.37	113.07	-4.876	6.68E-09	-5.223	1.83E- 11	Kelch-like protein 15
Q6DGP4	NFI1L_DANRE	104.29	124.85	146.59	492.5	406.9	260.85	541.32	367.89	- 1.573	0.00056837	- 1.573	0.000105	NEDD4 family-interacting protein 1-like
Q6DH46	ACPL2_DANRE	0	0	0.64	8.09	7.54	12.31	12.96	5.85	-3.041	0.0012474	-3.618	3.08E-05	Acid phosphatase-like protein 2
Q6DHC3	S2540_DANRE	0	0	0	14.61	14.92	20.15	12.55	9.63	-5.098	7.28E-08	-5.263	8.95E-09	Solute carrier family 25 member 40
Q6DHP6	NARF_DANRE	0	0	8.76	133.83	71.86	51.5	54.5	56.16	-3.594	0.00074755	-3.031	0.002274	Nuclear prelamin A recognition factor
Q6DHR3	RG1BA_DANRE	16.29	5.2	5.77	76	66.08	26.87	32.5	29.73	-2.915	1.77E-06	- 1.932	0.0011924	Ras-GEF domain-containing family member 1B-A
Q6DJH2	ADPPT_XENLA	0	0	0	25.27	10.43	11.2	21.39	11.14	-5.213	5.70E-08	-5.167	2.53E-08	L-aminoadipate-semialdehyde dehydrogenase-phosphopantetheinyl transferase
Q6DRJ4	KRI1_DANRE	3.26	2.6	5.13	47.18	39.59	10.08	26.74	10.95	-2.965	2.33E-05	- 1.745	0.0141438	Protein KRI1 homolog
Q6DRJ9	RIC8B_DANRE	9.78	3.9	2.56	98.9	67.3	39.18	89.05	89.57	-3.682	3.41E-07	-3.757	1.60E-08	Synembryn-B
Q6DRP4	CCM2_DANRE	35.85	13.66	4.49	105.8	75.44	73.89	108.8	79.47	-2.016	0.0233887	-2.2	0.0043379	Malcavernin
Q6ICB0	DESI1_HUMAN	0	0	0.43	8.88	3.65	10.08	2.67	11.23	-2.7	0.0289493	-3.399	0.0017942	Desumoylating isopeptidase 1
Q6IQ85	YIPF6_DANRE	19.55	2.6	1.28	81.92	70.87	31.35	70.96	50.02	-2.875	0.00333282	-2.555	0.0044918	Protein YIPF6
Q6IQE1	PI42C_DANRE	0	0	0	18.56	60.98	60.45	68.9	58.8	-5.887	8.22E- 11	-6.822	1.92E- 15	Phosphatidylinositol 5-phosphate 4-kinase type-2 gamma
Q6IQE9	ALKB6_DANRE	0	2.6	2.99	18.56	14.24	20.15	12.75	18.97	-2.19	0.00734821	-2.547	0.0005106	Probable alpha-ketoglutarate-dependent dioxygenase ABH6
Q6IQU6	RPF1_DANRE	13.04	34.47	32.69	92.18	141.06	113.07	149.93	101.17	- 1.730	0.00132058	-2.01	2.20E-05	Ribosome production factor 1
Q6IV56	RN141_DANRE	13.04	9.1	6.84	146.67	104.52	146.66	134.1	90.13	-3.44	6.90E- 10	-3.657	9.23E- 13	RING finger protein 141
Q6JHU9	CBP_RAT	6.52	0	0.43	79.75	41.57	20.15	53.06	94.47	-3.91	0.00018405	-4.145	1.33E-05	CREB-binding protein
Q6L5F5	IMCE_ORYSJ	0	0	0	13.03	12.41	3.36	0.62	4.15	-4.426	0.00016912	-2.716	0.0264468	Probable isoprenylcysteine alpha-carbonyl methylesterase ICME
Q6NW29	RWDD4_HUMAN	0	0	0	66.33	64.4	69.41	51.62	36.24	-6.899	1.95E- 16	-6.853	2.75E- 17	RWD domain-containing protein 4
Q6NW40	RGMB_HUMAN	0	0	0.64	33.16	13.86	2.24	51.62	3.02	-3.455	0.00699702	-3.262	0.0060634	RGM domain family member B
Q6NW59	ATF4_DANRE	0	0	0	734.32	577.05	306.75	392.21	129.68	-9.39	3. 11E-32	-8.412	1.21E-28	Cyclic AMP-dependent transcription factor ATF-4
Q6NWH5	TMM11_DANRE	6.52	5.2	4.7	37.9	49.03	57.1	32.29	66.63	-2.571	0.0004326	-3.147	1.35E-06	Transmembrane protein 11, mitochondrial
Q6NW I1	RSRC2_DANRE	0	0	0	72.44	46.74	21.27	76.51	20.86	-6.416	2.26E- 12	-6.022	7. 10E- 12	Arginine/serine-rich coiled-coil protein 2
Q6NYI0	HERP2_DANRE	9.78	46.82	29.06	164.04	155.91	80.61	70.54	137.23	-2.039	0.00802616	- 1.639	0.0209518	Homocysteine-responsive endoplasmic reticulum-resident ubiquitin-like domain member 2 protein
Q6NYU7	UPP_DANRE	0	0	0	89.82	64.02	21.27	81.65	71.63	-6.631	1.98E- 13	-6.523	3.56E- 14	Uracil phosphoribosyltransferase homolog
Q6NYV9	LEO1_DANRE	22.81	13.66	13.89	55.07	39.43	376.16	495.66	339.58	- 1.312	0.0156362	-4.596	8.65E-27	RNA polymerase-associated protein LEO1
Q6P8I6	COX11_MOUSE	3.26	1.95	0.85	9.48	23.83	44.78	17.48	18.12	-2.571	0.008903	-3.515	3.93E-05	Cytochrome c oxidase assembly protein COX11, mitochondrial
Q6PBU0	F136A_DANRE	0	0	0	18.56	26.04	12.31	20.98	18.22	-5.722	1.47E- 10	-5.634	9.95E- 11	Protein FAM136A
Q6PBU7	MNF1_DANRE	0	0	0	15.59	89.22	11.2	25.3	45.77	-5.452	2.60E-07	-4.958	8. 18E-07	Mitochondrial nucleoid factor 1
Q6PCJ1	DCTN1_XENLA	29.33	47.47	42.31	136.8	109.78	58.22	116.82	83.34	- 1.343	0.00831267	- 1.049	0.0273804	Dynactin subunit 1
Q6PCR7	EIF3A_DANRE	48.88	6.5	11.33	154.76	203.56	181.36	84.12	48.7	-2.436	0.0152923	- 1.991	0.0309359	Eukaryotic translation initiation factor 3 subunit A
Q6PD24	AN13D_MOUSE	0	0	0.64	4.15	8.45	7.84	13.57	4.44	-2.7	0.0112728	-3.303	0.0005775	Ankyrin repeat domain-containing protein 13D
Q6PFK1	ZN598_DANRE	13.04	7.15	6.41	30.4	33.5	31.35	60.06	57.19	- 1.712	0.00875237	-2.588	3.37E-06	Zinc finger protein 598
Q6PFS5	ERD23_DANRE	3.26	11.71	4.49	163.25	89.75	30.23	220.07	27.94	-3.346	0.00049426	-3.008	0.0006398	ER lumen protein retaining receptor 3
Q6PH57	GBB1_DANRE	237.91	201.59	135.27	524.68	488.89	484.76	658.96	315.51	- 1.163	0.0310186	- 1.301	0.0045013	Guanine nucleotide-binding protein G(I)/G(S)/G(T) subunit beta- 1
Q6PH85	DCNL2_HUMAN	16.29	1.3	1.5	54.48	66.69	29.11	57.18	43.13	-3.016	0.0010773	-2.798	0.0009507	DCN1-like protein 2
Q6TNS2	PK1IP_DANRE	0	0	0	27.04	21.47	32.47	21.18	6.61	-5.228	1.57E-07	-5.201	4.81E-08	p21-activated protein kinase-interacting protein 1-like
Q6ZSZ5	ARHGI_HUMAN	3.26	0	0.85	11.25	12.64	4.48	6.17	4.53	-3.15	0.00026399	-2.182	0.0133526	Rho guanine nucleotide exchange factor 18
Q71R50	DHR11_CHICK	48.88	7.8	6.41	328.47	288.37	405.27	478.18	540.32	-3.18	0.00035291	-4.072	1.62E-07	Dehydrogenase/reductase SDR family member 11
Q75N62	GIMA8_MOUSE	0	0	0	29.21	43.93	199.28	27.56	17.74	-4.293	0.00019099	-5.777	2.21E-08	GTPase IMAP family member 8
Q767L8	MDC1_PIG	0	0	0	21.12	14.69	3.36	17.28	15.29	-4.992	8.80E-07	-4.749	1. 17E-06	Mediator of DNA damage checkpoint protein 1
Q7SXB5	PF23B_DANRE	0	1.3	0.43	58.43	29.31	17.91	56.76	48.98	-4.701	3.48E-08	-4.882	1.02E-09	PHD finger protein 23B
Q7SXF1	DHCR7_DANRE	3.26	8.45	5.98	55.07	25.43	45.9	12.96	21.14	-2.152	0.0211773	- 1.875	0.028618	7-dehydrocholesterol reductase
Q7SYC7	T185L_DANRE	0	0	0	48.36	41.64	11.2	4.73	5	-6.483	5.71E- 12	-4.067	2. 10E-05	Transmembrane protein 185-like
Q7T2A3	DDA1_DANRE	0	0	0	60.8	43.7	95.16	80.21	87.02	-6.589	1.44E- 15	-7.617	8.81E-22	DET1- and DDB1-associated protein 1
Q7T2G1	I2B2B_DANRE	13.04	46.82	25	177.85	139.47	2955.58	3911	2511.5	-2.02	0.00037396	-6.48	2.84E-43	Interferon regulatory factor 2-binding protein 2-B
Q7TS72	IP3KC_MOUSE	0	5.2	4.06	22.5	13.86	21.27	22.01	22.56	- 1.809	0.0152658	-2.334	0.0003385	Inositol-trisphosphate 3-kinase C
Q7YR26	TOP1_CHLAE	19.55	11.05	10.68	46.98	52.53	44.78	65.61	23.88	- 1.683	0.00850359	- 1.704	0.0030693	DNA topoisomerase 1
Q7Z2W4	ZCCHV_HUMAN	16.29	29.26	39.32	153.77	76.43	182.48	102.63	92.3	- 1.607	0.0389382	-2	0.0021751	Zinc finger CCCH-type antiviral protein 1
Q7Z2X4	PCLI1_HUMAN	3.26	0	4.06	154.36	56.33	40.3	184.07	21.05	-3.904	0.00028461	-3.69	0.000188	PTB-containing, cubilin and LRP1-interacting protein
Q7Z429	LFG1_HUMAN	61.92	51.37	24.36	465.26	263.78	162.33	121.14	252.75	-2.585	0.00043106	- 1.908	0.0054806	Protein lifeguard 1
Q7Z628	ARHG8_HUMAN	16.29	50.72	12.61	243.78	246.58	103	352.93	58.52	-2.632	0.00281807	-2.254	0.0051067	Neuroepithelial cell-transforming gene 1 protein
Q7ZUB3	TSN31_DANRE	0	0.65	0.85	214.96	125.99	19.03	20.77	10.57	-6.708	2.57E-20	-3.634	5.06E-07	Tetraspanin-31
Q7ZVS3	PLK4_DANRE	0	0	0.64	60.01	58.31	30.23	61.29	97.12	-5.328	7.27E- 10	-5.749	1.37E- 12	Serine/threonine-protein kinase PLK4
Q7ZW98	AP2MB_DANRE	0	0	0.21	188.32	291.19	126.51	61.08	67.48	-7.719	8.20E-21	-6.599	4.85E- 17	AP-2 complex subunit mu-B
Q800H9	H6ST2_DANRE	0	3.9	0.43	85.87	32.96	30.23	69.1	21.24	-4.02	2.54E-05	-3.673	3.68E-05	Heparan-sulfate 6-O-sulfotransferase 2
Q80TE4	SI1L2_MOUSE	0	0	1.28	81.92	57.32	10.08	41.13	6.8	-4.984	2.26E-07	-3.373	0.0003487	Signal-induced proliferation-associated 1-like protein 2
Q80X72	LRC15_MOUSE	0	0	0	452.63	64.56	57.1	12.34	81.54	-6.503	1.68E-09	-4.754	4. 16E-06	Leucine-rich repeat-containing protein 15
Q812A5	PRR5_MOUSE	0	1.3	0.43	281.49	95.01	20.15	42.57	77.58	-6.195	9.70E- 12	-4.628	9.66E-08	Proline-rich protein 5
Q86TI2	DPP9_HUMAN	26.07	30.56	64.53	309.91	213.61	144.42	238.16	314.47	-2.245	0.00137657	-2.351	0.0001509	Dipeptidyl peptidase 9
Q86UE4	LYRIC_HUMAN	3.26	11.05	6.41	205.49	197.55	32.47	20.77	18.31	-4.283	1.36E- 12	- 1.495	0.0197495	Protein LYRIC
Q86VP3	PACS2_HUMAN	0	0	0	4.34	0.99	5.6	4.73	3.68	-2.744	0.0348	-3.768	0.0009699	Phosphofurin acidic cluster sorting protein 2
Q86VQ6	TRXR3_HUMAN	35.85	53.97	25	260.17	142.51	205.99	143.76	368.17	- 1.976	0.013385	-2.548	0.0001629	Thioredoxin reductase 3 (Fragment)
Q86WA9	S2611_HUMAN	9.78	3.25	5.77	22.5	56.64	23.51	19.74	16.52	-2.386	0.00191244	- 1.663	0.0268178	Sodium-independent sulfate anion transporter
Q86YS7	K0528_HUMAN	0	0	0.85	76.59	47.28	29.11	45.86	73.05	-5.235	1.02E-09	-5.252	7.59E- 11	Uncharacterized protein KIAA0528
Q8AXV6	HEY1_DANRE	0	0	1.28	10.26	5.86	8.96	24.06	5.66	-2.371	0.0338737	-3.177	0.0010074	Hairy/enhancer-of-split related with YRPW motif protein 1
Q8AY33	SC61A_BORSA	0	0	0	266.29	222.9	59.34	212.87	53.42	-7.995	2.01E-20	-7.034	1.32E- 17	Protein transport protein Sec61 subunit alpha
Q8BLR5	PSD4_MOUSE	3.26	5.85	4.49	65.54	29.61	34.71	77.33	52.66	-2.82	4.24E-05	-3.245	2.02E-07	PH and SEC7 domain-containing protein 4
Q8BUJ9	LRP12_MOUSE	0	1.3	1.92	15.59	10.96	14.55	37.02	42.66	-2.388	0.00734401	-3.881	3.73E-07	Low-density lipoprotein receptor-related protein 12
Q8BUR4	DOCK1_MOUSE	3.26	0	2.14	52.9	44.99	20.15	96.87	49.45	-3.91	6.84E-06	-4.288	7.69E-08	Dedicator of cytokinesis protein 1
Q8BVP5	KC1G2_MOUSE	29.33	14.96	18.8	132.06	77.65	69.41	60.26	61.54	-2.081	0.00058542	- 1.633	0.0040221	Casein kinase I isoform gamma-2
Q8BX65	MDFIC_MOUSE	0	0	0	44.81	50.24	14.55	2.47	19.44	-5.541	2.39E-07	-4.118	8.57E-05	MyoD family inhibitor domain-containing protein
Q8BYU6	TOIP2_MOUSE	0	0	0	40.66	25.2	14.55	47.3	31.99	-5.881	9.99E- 11	-6.066	3.82E- 12	Torsin- 1A-interacting protein 2
Q8CD10	EFHA1_MOUSE	65.18	52.02	59.19	293.73	219.32	125.39	100.37	182.25	- 1.826	0.00329798	- 1.230	0.0376575	EF-hand domain-containing family member A1
Q8CHI9	CHSTF_RAT	0	0.65	1.92	47.38	21.16	15.67	133.89	34.45	-3.464	0.00065177	-4.4	1. 17E-06	Carbohydrate sulfotransferase 15
Q8CIS0	CAR11_MOUSE	0	0	0	13.82	14.31	6.72	8.64	8.31	-5.23	2.79E-08	-4.698	4.34E-07	Caspase recruitment domain-containing protein 11
Q8HY82	CATS_SAIBB	13.04	44.22	11.97	113.5	274.13	565.37	459.67	331.18	-2.493	0.00175236	-3.951	4.94E-09	Cathepsin S
Q8IUW3	SPA2L_HUMAN	26.07	37.07	36.75	179.24	85.72	108.6	72.81	169.88	- 1.613	0.0437987	- 1.760	0.0101298	Spermatogenesis-associated protein 2-like protein
Q8IWT6	LRC8A_HUMAN	0	0	0	35.14	34.26	7.84	26.53	37.85	-5.615	8.47E-09	-5.457	4.81E-09	Leucine-rich repeat-containing protein 8A
Q8IZU2	WDR17_HUMAN	74.96	70.88	42.52	1072.5	1183.86	672.84	903.71	557.59	-3.87	5.02E- 19	-3.435	3.04E- 18	WD repeat-containing protein 17
Q8JH47	CDK8_DANRE	0	0	0.85	4.34	6.78	14.55	18.72	6.98	-2.318	0.0247529	-3.72	2.29E-05	Cyclin-dependent kinase 8
Q8JHF0	PEN2_DANRE	0	0	0	8.88	3.27	13.43	12.34	3.68	-3.633	0.00137714	-4.493	1.66E-05	Gamma-secretase subunit PEN-2
Q8K2L8	TPC12_MOUSE	0	0	0	55.67	35.4	26.87	45.45	55.21	-6.293	8.65E- 13	-6.51	1.37E- 14	Trafficking protein particle complex subunit 12
Q8K3G5	VRK3_MOUSE	0	0	0	42.84	34.79	19.03	22.01	21.05	-6.483	2.99E- 14	-5.867	2.51E- 12	Inactive serine/threonine-protein kinase VRK3
Q8K4Y7	CANT1_RAT	13.04	8.45	10.47	52.9	39.21	13.43	58.82	34.54	- 1.800	0.0172055	- 1.640	0.01712	Soluble calcium-activated nucleotidase 1
Q8N7N5	DCAF8_MOUSE	3.26	11.05	3.63	100.87	80.77	26.87	43.19	26.33	-3.419	1.21E-07	-2.171	0.0005903	DDB1- and CUL4-associated factor 8
Q8NB78	KDM1B_HUMAN	9.78	5.85	8.76	28.62	37.07	23.51	46.89	46.91	- 1.709	0.0122081	-2.217	0.0001736	Lysine-specific histone demethylase 1B
Q8NDN9	RCBT1_HUMAN	0	0	0.85	65.34	23.9	3.36	5.76	4.15	-5.04	4.49E-08	-2.105	0.0372991	RCC1 and BTB domain-containing protein 1
Q8NFG4	FLCN_HUMAN	32.59	31.21	25.64	123.57	90.59	80.61	65.61	61.16	- 1.611	0.00237027	- 1.233	0.0135041	Folliculin
Q8NHV4	NEDD1_HUMAN	13.04	35.77	42.1	279.71	183.31	70.53	84.74	100.23	-2.498	5.38E-05	- 1.355	0.0274529	Protein NEDD1
Q8QZX5	LSM10_MOUSE	6.52	2.6	1.71	12.24	19.26	16.79	18.1	12.08	-2.214	0.00323779	-2.412	0.0004625	U7 snRNA-associated Sm-like protein LSm10
Q8R239	CI091_MOUSE	19.55	11.05	8.76	139.76	46.06	68.29	25.71	49.27	-2.407	0.00573227	- 1.798	0.028618	Transmembrane protein C9orf91 homolog
Q8R2J9	RA51C_CRIGR	0	0	0	11.05	5.48	7.84	5.14	2.55	-4.253	9.65E-05	-3.766	0.0004204	DNA repair protein RAD51 homolog 3
Q8R2Q0	TRI29_MOUSE	0	0	0	35.53	21.32	23.51	30.85	56.82	-5.478	5.95E-09	-6.205	3.64E- 12	Tripartite motif-containing protein 29
Q8TAC1	RFESD_HUMAN	0	0	0	147.46	59.38	50.38	5.14	24.16	-5.995	2. 11E-08	-4.566	9.26E-06	Rieske domain-containing protein
Q8TDG4	HELQ_HUMAN	0	1.3	2.14	21.12	9.74	14.55	7.82	14.91	-2.536	0.00794026	-2.544	0.0037939	Helicase POLQ-like
Q8TEY5	CR3L4_HUMAN	0	0	0	6.91	7.99	3.36	2.06	1.51	-4.414	5.45E-05	-2.893	0.0116237	Cyclic AMP-responsive element-binding protein 3-like protein 4
Q8TF68	ZN384_HUMAN	0	0	0.21	17.17	17.81	7.84	11.11	2.64	-4.671	1.60E-06	-3.582	0.0002136	Zinc finger protein 384
Q8UVR5	BAZ1A_XENLA	0	0	0	3.75	4.11	4.48	1.23	1.42	-3.375	0.0069478	-2.78	0.0248417	Bromodomain adjacent to zinc finger domain protein 1A (Fragment)
Q8VBX6	MPDZ_MOUSE	0	0	0	56.26	8.83	81.73	22.21	14.82	-4.502	7.70E-05	-5.121	9.73E-07	Multiple PDZ domain protein
Q8WUD4	CCD12_HUMAN	0	0	0	75.01	58.31	69.41	54.3	23.59	-6.667	4.09E- 14	-6.492	1.72E- 14	Coiled-coil domain-containing protein 12
Q8WV07	ORAV1_HUMAN	0	0	0	16.98	16.82	29.11	31.47	40.87	-5.254	3.47E-09	-6.544	1.33E- 14	Oral cancer-overexpressed protein 1
Q8WVB3	HEXDC_HUMAN	0	15.61	19.66	208.25	71.71	100.76	79.8	224.43	-2.683	0.00755549	-2.988	0.0006837	Hexosaminidase D
Q8WWC4	CB047_HUMAN	6.52	5.2	5.13	16.78	20.4	25.75	38.67	17.08	- 1.483	0.0271122	-2.199	0.0001133	Uncharacterized protein C2orf47, mitochondrial
Q8WXI9	P66B_HUMAN	0	0	0.64	6.91	5.94	4.48	6.38	12.84	-2.653	0.0177667	-3.308	0.0008975	Transcriptional repressor p66-beta
Q8WXW3	PIBF1_HUMAN	0	0	0.43	18.75	10.66	1.12	2.06	9.53	-3.646	0.00254571	-2.463	0.0430701	Progesterone-induced-blocking factor 1
Q8WYQ5	DGCR8_HUMAN	0	0	0.21	5.92	9.74	41.42	8.43	6.89	-3.067	0.0102166	-4.572	1.08E-05	Microprocessor complex subunit DGCR8
Q90243	VIT_ACITR	0	0	0	7.7	8.6	12.31	4.73	9.53	-4.164	8.78E-05	-4.586	4.94E-06	Vitellogenin (Fragment)
Q90691	HAND1_CHICK	22.81	3.9	7.48	239.24	486.61	222.79	559.01	201.88	-4.376	1.04E-08	-4.429	2.00E- 10	Heart- and neural crest derivatives-expressed protein 1
Q90944	EPYC_CHICK	0	0	0	9.87	4.64	6.72	4.11	0.47	-3.578	0.00514852	-2.823	0.0251301	Epiphycan
Q90965	RAB2A_CHICK	29.33	9.1	6.84	370.91	330.39	141.06	40.11	24.07	-3.802	4.37E-05	- 1.882	0.046245	Ras-related protein Rab-2A
Q90YI8	TAL1_TAKRU	3.26	0	1.71	967.44	402.79	155.62	78.36	227.17	-7.08	6.01E- 16	-5.414	4.01E- 11	T-cell acute lymphocytic leukemia protein 1
Q90Z00	FGR1A_DANRE	0	0	2.14	69.88	19.03	26.87	65.61	1.04	-3.278	0.0137105	-2.971	0.0156798	Fibroblast growth factor receptor 1-A
Q91399	ID3A_XENLA	42.37	168.42	42.1	1305	526.27	483.64	1767.11	174.98	-2.723	0.00656399	-2.653	0.0029083	DNA-binding protein inhibitor ID-3-A
Q91431	NF7O_XENLA	0	0	0	327.28	185.52	535.14	185.92	187.81	-7.424	1.36E- 16	-8.031	1.36E-21	Nuclear factor 7, ovary
Q91W90	TXND5_MOUSE	0	0	0	249.71	165.58	14.55	207.52	75.13	-6.803	7.77E- 12	-5.987	1.85E- 10	Thioredoxin domain-containing protein 5
Q91WT9	CBS_MOUSE	3.26	17.56	17.52	109.36	99.96	104.12	116.82	51.15	-2.466	9.52E-05	-2.469	1.62E-05	Cystathionine beta-synthase
Q91Y81	SEPT2_RAT	84.73	39.67	36.11	186.54	259.67	284.36	495.87	464.53	- 1.763	0.00635326	-2.884	7.64E-08	Septin-2
Q91YL3	UCKL1_MOUSE	3.26	1.3	7.05	189.9	65.24	32.47	74.25	50.21	-4.058	1.27E-06	-3.056	0.0001167	Uridine-cytidine kinase-like 1
Q92030	AT1A1_ANGAN	0	0	0	28.23	96.76	78.37	99.34	94.19	-6.322	1.59E- 12	-7.152	3.07E- 17	Sodium/potassium-transporting ATPase subunit alpha- 1
Q92172	TEF_CHICK	6.52	0	3.63	18.95	17.74	194.8	237.14	154.88	-2.084	0.00828643	-5.657	1.96E- 18	Transcription factor VBP
Q922H1	ANM3_MOUSE	0	0	0	5.72	9.9	3.36	4.94	8.97	-4.09	0.00020414	-4.051	0.0001214	Protein arginine N-methyltransferase 3
Q92537	K0247_HUMAN	3.26	0	0.21	20.92	13.86	27.99	122.99	89.28	-3.63	0.00014531	-5.994	1.72E- 12	Uncharacterized protein KIAA0247
Q92546	RGP1_HUMAN	6.52	5.2	4.7	22.7	16.6	36.94	60.88	31.71	- 1.611	0.0106116	-2.931	3.20E-08	Retrograde Golgi transport protein RGP1 homolog
Q92769	HDAC2_HUMAN	16.29	18.86	19.87	76.98	57.93	89.56	169.68	116.84	- 1.560	0.00212398	-2.658	7.35E- 10	Histone deacetylase 2
Q95229	PDGFB_SHEEP	3.26	0	0	222.27	92.19	31.35	61.91	31.33	-6.682	8.46E- 14	-5.077	3.40E-09	Platelet-derived growth factor subunit B
Q95245	CY561_PIG	0	0	0.43	5.53	4.95	8.96	5.55	11.99	-2.714	0.0126375	-3.774	8.67E-05	Cytochrome b561
Q969T9	WBP2_HUMAN	35.85	20.16	7.05	273.39	332.45	152.26	117.23	42.75	-3.333	4.24E-05	-2.094	0.0076869	WW domain-binding protein 2
Q96BD6	SPSB1_HUMAN	9.78	11.05	2.99	181.41	73.69	100.76	37.84	89.57	-3.346	0.00014334	-2.98	0.0002309	SPRY domain-containing SOCS box protein 1
Q96BY6	DOC10_HUMAN	3.26	7.15	10.9	77.38	38.67	21.27	55.32	37.28	-2.406	0.00099914	-2.03	0.002934	Dedicator of cytokinesis protein 10
Q96GQ7	DDX27_HUMAN	0	0	0	105.61	95.62	81.73	100.57	55.87	-7.608	4.22E-22	-7.505	1.21E-22	Probable ATP-dependent RNA helicase DDX27
Q96JG6	CC132_HUMAN	6.52	0.65	1.07	57.25	35.02	21.27	41.34	23.59	-4.203	1.48E-08	-3.759	9.96E-08	Coiled-coil domain-containing protein 132
Q96K37	S35E1_HUMAN	13.04	25.36	20.73	554.88	213.08	59.34	172.76	98.44	-3.746	1.52E-08	-2.186	0.0006101	Solute carrier family 35 member E1
Q96MW5	COG8_HUMAN	3.26	1.95	3.85	18.95	13.78	21.27	39.28	12.93	- 1.915	0.0179795	-2.649	0.0001452	Conserved oligomeric Golgi complex subunit 8
Q96P44	COLA1_HUMAN	0	0	0.64	5.33	22.31	8.96	6.58	8.68	-3.559	0.00079754	-3.122	0.002138	Collagen alpha- 1(XXI) chain
Q96PE7	MCEE_HUMAN	0	0	0	16.98	41.79	15.67	12.55	19.44	-5.688	2.63E-09	-5.166	2.41E-08	Methylmalonyl-CoA epimerase, mitochondrial
Q96PL5	ERMAP_HUMAN	3.26	4.55	9.19	151.6	97.67	33.59	71.37	43.89	-3.739	4.82E-09	-2.655	1.33E-05	Erythroid membrane-associated protein
Q96PV7	F193B_HUMAN	3.26	0	1.28	35.73	21.24	6.72	16.66	14.91	-3.818	6.68E-06	-2.984	0.000297	Protein FAM193B
Q96Q11	TRNT1_HUMAN	0	0	1.28	15.79	12.26	6.72	15.63	12.55	-3.188	0.00043215	-3.201	0.0001674	CCA tRNA nucleotidyltransferase 1, mitochondrial
Q96QU8	XPO6_HUMAN	6.52	11.71	7.91	55.07	50.55	36.94	71.16	52.19	-2.228	3.26E-05	-2.475	4.24E-07	Exportin-6
Q96RD9	FCRL5_HUMAN	26.07	20.16	13.25	1625	545.45	239.58	106.74	680.19	-4.725	1.57E-07	-3.56	2.29E-05	Fc receptor-like protein 5
Q96S53	TESK2_HUMAN	0	0	0.43	7.3	3.73	4.48	19.95	10.1	-2.725	0.0127882	-3.981	3.24E-05	Dual specificity testis-specific protein kinase 2
Q96S65	CSRN1_HUMAN	0	0	0	185.55	83.59	8.96	123.81	39.07	-6.377	4.30E- 10	-5.395	2.63E-08	Cysteine/serine-rich nuclear protein 1
Q98989	STXA_SYNHO	0	0	0	3.55	1.75	10.08	7.82	7.17	-2.959	0.010185	-4.828	1.78E-06	Stonustoxin subunit alpha
Q99LG2	TNPO2_MOUSE	3.26	1.95	4.27	85.67	54.74	38.06	18.72	14.82	-3.734	1.48E-06	-2.471	0.0011138	Transportin-2
Q99LZ3	SLD5_MOUSE	0	0	0	8.09	17.43	10.08	12.13	2.83	-4.611	1.40E-05	-4.193	4.54E-05	DNA replication complex GINS protein SLD5
Q99MK9	RASF1_MOUSE	0	0	2.99	92.18	29.61	61.57	5.96	29.26	-3.629	0.00263995	-3.191	0.0045372	Ras association domain-containing protein 1
Q99N85	RT18A_MOUSE	39.11	20.16	45.52	139.56	142.36	97.4	64.37	160.26	- 1.636	0.0461761	- 1.583	0.0272119	28S ribosomal protein S18a, mitochondrial
Q99NA2	ATOH8_MOUSE	16.29	26.01	36.11	364.99	176.69	143.3	140.27	161.01	-2.905	2. 10E-06	-2.326	4. 13E-05	Protein atonal homolog 8
Q99PF5	FUBP2_RAT	19.55	29.26	20.73	184.37	142.21	108.6	160.01	84.75	-2.503	5.88E-08	-2.236	1.59E-07	Far upstream element-binding protein 2
Q9BQI0	AIF1L_HUMAN	0	0	0	14.61	23.07	108.6	114.56	27.09	-4.769	6.84E-07	-7.078	1.38E- 15	Allograft inflammatory factor 1-like
Q9BQQ3	GORS1_HUMAN	9.78	3.9	4.91	21.32	26.34	15.67	37.02	28.22	- 1.826	0.0082365	-2.245	0.0002391	Golgi reassembly-stacking protein 1
Q9BXS5	AP1M1_HUMAN	0	0	0	5.92	1.6	13.43	14.6	20.1	-3.047	0.00802616	-5.4	6. 12E-08	AP- 1 complex subunit mu- 1
Q9BYJ9	YTHD1_HUMAN	13.04	1.3	1.71	117.65	125.08	95.16	96.25	97.4	-4.337	1.52E-08	-4.304	1. 18E-09	YTH domain family protein 1
Q9BYN7	ZN341_HUMAN	0	0	0	8.88	4.03	2.24	7.4	6.98	-3.852	0.0006295	-3.982	0.0001971	Zinc finger protein 341
Q9BYV1	AGT2_HUMAN	0	0	0.21	23.69	18.19	19.03	9.67	4.25	-4.711	2.07E-06	-4.018	3.02E-05	Alanine--glyoxylate aminotransferase 2, mitochondrial
Q9C040	TRIM2_HUMAN	13.04	4.55	31.63	488.56	265.15	239.58	74.45	375.72	-3.5	0.0003778	-3.228	0.00031	Tripartite motif-containing protein 2
Q9CPV5	PMF1_MOUSE	0	0	0	5.33	9.74	1.12	12.55	3.78	-3.794	0.00132159	-3.661	0.0011311	Polyamine-modulated factor 1
Q9CQT2	RBM7_MOUSE	0	0	0	73.04	62.5	45.9	48.54	37.09	-7.179	5.52E- 19	-6.812	5.62E- 18	RNA-binding protein 7
Q9CQT9	CT024_MOUSE	13.04	14.31	1.5	66.13	52.38	30.23	73.22	26.61	-2.166	0.0307073	- 1.911	0.0356353	Uncharacterized protein C20orf24 homolog
Q9CR62	M2OM_MOUSE	0	0	0	9.87	60.06	103	20.36	30.3	-4.556	4.79E-05	-5.475	9. 11E-08	Mitochondrial 2-oxoglutarate/malate carrier protein
Q9CZJ6	MS18A_MOUSE	0	0	0	4.15	4.11	11.2	4.32	1.13	-3.003	0.0212808	-3.564	0.0024695	Protein Mis18-alpha
Q9D0D4	DIM1_MOUSE	0	0	0	21.32	21.24	21.27	14.81	4.81	-5.234	1.45E-07	-4.819	5.66E-07	Probable dimethyladenosine transferase
Q9D2D7	ZN687_MOUSE	0	0	1.5	48.56	26.11	3.36	30.64	32.18	-3.878	0.00037392	-3.467	0.0006943	Zinc finger protein 687
Q9DCT5	SDF2_MOUSE	19.55	21.46	18.59	81.33	76.58	39.18	100.98	27.94	- 1.684	0.0111586	- 1.339	0.0304512	Stromal cell-derived factor 2
Q9DEX3	CATD_CLUHA	0	0	1.07	23.29	16.9	59.34	108.59	59.93	-3.769	5.93E-07	-5.87	2.01E- 17	Cathepsin D
Q9DGB6	TLR22_CHICK	0	0	0	25.27	21.09	0	7.61	11.89	-4.568	0.00011581	-3.274	0.0053279	Toll-like receptor 2 type-2
Q9DGQ7	CDC37_TETFL	32.59	29.91	14.53	170.16	157.28	67.17	133.48	57.95	-2.42	3.41E-05	- 1.691	0.0023422	Hsp90 co-chaperone Cdc37
Q9ERE8	MESD1_MOUSE	6.52	31.21	20.3	79.55	80.09	34.71	64.58	87.4	- 1.606	0.0444966	- 1.536	0.029287	Mesoderm development candidate 1
Q9ERI6	RDH14_MOUSE	0	0	0	8.09	8.37	2.24	6.99	1.7	-4.285	0.00011106	-3.353	0.0025341	Retinol dehydrogenase 14
Q9ES82	POPD2_MOUSE	35.85	30.56	15.81	111.33	264.31	199.28	85.35	73.14	-2.34	0.00410698	-2.004	0.0070624	Popeye domain-containing protein 2
Q9H0R3	TM222_HUMAN	0	0	1.28	14.61	13.78	10.08	10.69	3.68	-3.201	0.00093497	-2.594	0.005885	Transmembrane protein 222
Q9H2D1	MFTC_HUMAN	0	0	0	18.56	8.22	8.96	5.96	4.15	-4.884	1.96E-06	-4.049	6.60E-05	Mitochondrial folate transporter/carrier
Q9H3F6	BACD3_HUMAN	0	9.75	10.04	235.3	226.1	91.8	239.19	167.52	-4.258	1.27E- 11	-4.018	4.02E- 12	BTB/POZ domain-containing adapter for CUL3-mediated RhoA degradation protein 3
Q9H3G5	CPVL_HUMAN	19.55	13.66	9.62	99.88	133.98	44.78	48.33	35.77	-2.865	4.98E-08	- 1.670	0.0012715	Probable serine carboxypeptidase CPVL
Q9H930	LY10L_HUMAN	0	0	0	81.52	20.4	8.96	8.64	3.02	-6.202	9.76E- 10	-3.625	0.0004532	Nuclear body protein SP140-like protein
Q9HAU0	PKHA5_HUMAN	0	0	0	29.61	9.82	11.2	38.25	5.47	-4.659	1.65E-05	-4.717	3.81E-06	Pleckstrin homology domain-containing family A member 5
Q9HAV0	GBB4_HUMAN	9.78	0.65	2.14	32.97	34.18	61.57	94.81	146.29	-2.716	0.0026329	-4.556	3.58E-09	Guanine nucleotide-binding protein subunit beta-4
Q9HC07	TM165_HUMAN	22.81	17.56	4.7	166.41	99.12	98.52	165.97	137.51	-2.758	0.00028991	-3.014	8.71E-06	Transmembrane protein 165
Q9HCE3	ZN532_HUMAN	6.52	0	0.21	28.03	17.43	7.84	36.4	20.48	-3.278	0.00173266	-3.434	0.0003329	Zinc finger protein 532
Q9I993	BCDO1_CHICK	0	0	0	6.91	4.26	1.12	10.49	1.89	-3.405	0.00665115	-3.301	0.0054685	Beta,beta-carotene 15, 15'-monooxygenase
Q9JI08	BIN3_MOUSE	0	0	0	45.2	24.89	30.23	139.44	36.62	-5.487	8. 10E-09	-6.594	1.54E- 13	Bridging integrator 3
Q9JLH8	TMOD4_MOUSE	0	22.76	15.17	972.97	466.51	254.13	184.28	226.51	-4.913	8.30E- 11	-3.584	3.65E-07	Tropomodulin-4
Q9MZL5	CACB2_BOVIN	3.26	5.2	2.78	26.06	17.2	38.06	29	11.33	-2.05	0.0165881	-2.51	0.0007862	Voltage-dependent L-type calcium channel subunit beta-2
Q9N0C5	KITM_MACFA	0	0	0	69.09	47.96	7.84	11.11	7.83	-7.107	2.37E- 16	-4.69	8.32E-08	Thymidine kinase 2, mitochondrial
Q9NPC3	CIP1_HUMAN	0	0	0	17.37	17.66	2.24	23.24	23.78	-4.513	3.47E-05	-4.747	3.51E-06	E3 ubiquitin-protein ligase CCNB1IP1
Q9NQ29	LUC7L_HUMAN	0	0	0.43	5.33	6.09	19.03	13.37	9.82	-2.917	0.00237027	-4.399	2.82E-07	Putative RNA-binding protein Luc7-like 1
Q9NR09	BIRC6_HUMAN	16.29	7.8	4.49	184.37	148.22	27.99	171.94	243.4	-3.368	0.00029615	-3.502	2.79E-05	Baculoviral IAP repeat-containing protein 6
Q9NRA2	S17A5_HUMAN	0	0	0.85	138.38	147.15	32.47	3.7	4.72	-5.727	1.02E-07	-2.9	0.0084125	Sialin
Q9NS56	TOPRS_HUMAN	0	0	1.92	45.4	24.97	11.2	20.36	11.8	-3.995	4.08E-06	-2.988	0.0004093	E3 ubiquitin-protein ligase Topors
Q9P055	JKAMP_HUMAN	0	0	0	12.44	5.56	1.12	5.76	2.08	-4.295	0.00016035	-3.048	0.0084637	JNK1/MAPK8-associated membrane protein
Q9P0P8	CF203_HUMAN	0	0	0	1.58	4.49	3.36	3.91	0.57	-2.818	0.042214	-2.712	0.0373956	Uncharacterized protein C6orf203
Q9P2D0	IBTK_HUMAN	39.11	51.37	28.63	294.91	159.64	68.29	166.18	119.58	-2.203	0.00033267	- 1.487	0.0110954	Inhibitor of Bruton tyrosine kinase
Q9PTG8	TACC3_XENLA	0	0	12.82	488.16	150.05	42.54	42.37	221.89	-3.876	0.00246493	-2.837	0.0209808	Transforming acidic coiled-coil-containing protein 3
Q9PTJ3	RBTN2_DANRE	78.22	24.06	46.8	740.24	454.86	531.78	355.19	430.18	-3.125	4.68E-06	-2.989	1.24E-06	Rhombotin-2
Q9PTU6	ENDOU_PAROL	0	14.31	4.06	1556.5	1262.42	246.3	59.03	374.59	-6.138	9. 10E- 11	-4.09	4.82E-06	Poly(U)-specific endoribonuclease
Q9R1Q2	CCNL1_RAT	0	0	0	4.54	7.08	34.71	12.75	14.63	-3.604	0.00077417	-5.658	4.30E-09	Cyclin-L1
Q9TTU2	KAD6_RABIT	0	0	0	64.94	72.24	45.9	94.2	72.29	-7.039	4.26E- 18	-7.342	1.07E-20	Adenylate kinase isoenzyme 6
Q9TTU3	CLCN5_RABIT	3.26	0	0	54.48	32.43	22.39	58.2	34.73	-5.607	6. 10E- 11	-5.674	3.96E- 12	H(+)/Cl(-) exchange transporter 5
Q9UBQ6	EXTL2_HUMAN	0	2.6	1.92	26.85	30.76	22.39	69.31	38.51	-3.249	4.45E-06	-4.038	5.07E- 10	Exostosin-like 2
Q9UJG1	MSPD1_HUMAN	55.4	18.21	39.11	189.3	89.45	115.31	104.69	106.37	- 1.584	0.0407228	- 1.495	0.0281816	Motile sperm domain-containing protein 1
Q9UJW8	ZN180_HUMAN	0	0	0	7.7	4.19	33.59	29.62	38.13	-3.83	8.86E-05	-6.596	1.20E- 13	Zinc finger protein 180
Q9ULE0	WWC3_HUMAN	0	0	0	27.04	28.01	20.15	48.33	18.69	-5.87	2.84E- 11	-6.148	6.01E- 13	Protein WWC3
Q9ULX7	CAH14_HUMAN	0	0	0.85	137.19	66.54	47.02	170.91	57.85	-5.778	1.34E- 11	-5.82	4.08E- 13	Carbonic anhydrase 14
Q9UQ16	DYN3_HUMAN	0	1.3	3.21	6.91	20.25	13.43	9.46	10.76	-2.064	0.0418157	-2.06	0.0246229	Dynamin-3
Q9UQC2	GAB2_HUMAN	0	0	0.21	66.33	33.19	8.96	10.28	16.42	-5.936	4.83E- 11	-4.282	1.54E-06	GRB2-associated-binding protein 2
Q9WV34	MPP2_MOUSE	0	0	0.21	61.59	39.43	108.6	56.15	44.55	-5.734	4.03E- 11	-6.491	2.29E- 15	MAGUK p55 subfamily member 2
Q9WV80	SNX1_MOUSE	6.52	13.66	5.13	169.17	51.99	34.71	75.48	31.24	-3.149	6.58E-05	-2.144	0.0048029	Sorting nexin- 1
Q9WVR1	INP5E_RAT	0	0	1.28	36.91	106.58	1.12	42.78	28.41	-4.407	0.00016218	-3.224	0.0043359	72 kDa inositol polyphosphate 5-phosphatase
Q9Y239	NOD1_HUMAN	9.78	5.85	12.82	55.67	41.49	23.51	34.35	72.11	- 1.874	0.0332711	-2.039	0.0077848	Nucleotide-binding oligomerization domain-containing protein 1
Q9Y2A9	B3GN3_HUMAN	3.26	0.65	1.28	36.91	27.48	63.81	7.2	26.33	-3.263	0.00204018	-3.643	0.000129	UDP-GlcNAc:betaGal beta- 1,3-N-acetylglucosaminyltransferase 3
Q9Y2D4	EXC6B_HUMAN	3.26	0	0.21	12.44	27.41	39.18	41.34	39.45	-4.297	4.07E-07	-5.557	2.04E- 12	Exocyst complex component 6B
Q9Y2G2	CARD8_HUMAN	9.78	9.75	8.12	27.44	47.35	92.92	162.89	82.3	- 1.724	0.00379116	-3.486	2.70E- 12	Caspase recruitment domain-containing protein 8
Q9Y2R5	RT17_HUMAN	0	0	0	30.99	37.3	5.6	11.72	17.55	-5.946	4.30E- 10	-4.81	2.70E-07	28S ribosomal protein S17, mitochondrial
Q9Y2W7	CSEN_HUMAN	0	0	0	9.08	4.42	8.96	22.83	2.45	-3.51	0.00307167	-4.379	4.75E-05	Calsenilin
Q9Y383	LC7L2_HUMAN	0	0	0	119.42	70.49	59.34	96.05	96.64	-7.243	2.53E- 18	-7.359	3. 12E-20	Putative RNA-binding protein Luc7-like 2
Q9Y394	DHRS7_HUMAN	0	0	0	50.73	31.82	5.6	10.69	6.23	-6.584	2.60E- 13	-4.428	1. 17E-06	Dehydrogenase/reductase SDR family member 7
Q9Y3I1	FBX7_HUMAN	6.52	1.3	4.06	26.25	30.83	137.7	22.42	48.7	-2.147	0.0481975	-3.722	2. 18E-05	F-box only protein 7
Q9Y5X1	SNX9_HUMAN	87.99	38.37	42.95	248.13	296.9	157.85	295.34	119.01	- 1.993	0.00117301	- 1.666	0.0030143	Sorting nexin-9
Q9Y6R7	FCGBP_HUMAN	35.85	13.01	17.74	218.52	170.53	150.02	205.87	78.05	-2.83	7.40E-06	-2.605	6.22E-06	IgGFc-binding protein
Q9YI97	OAZ2_DANRE	215.09	73.48	40.17	1028.4	747.34	944.89	575.46	385.35	-2.475	0.00444203	-2.29	0.0032902	Ornithine decarboxylase antizyme 2
Q9Z210	PX11B_MOUSE	0	1.95	1.92	12.83	11.11	53.74	32.91	43.41	-2.165	0.00658156	-4.267	2.25E- 10	Peroxisomal membrane protein 11B
Q9Z254	GIPC1_RAT	0	0	0.21	63.17	39.66	6.72	3.09	1.6	-6.088	1.62E- 10	-2.517	0.0157632	PDZ domain-containing protein GIPC1
