# Supplementary material for: Identification of two miRNAs regulating cardiomyocyte proliferation in an Antarctic icefish
Source: iScience. 2024 May 27;27(6):110128. doi: 10.1016/j.isci.2024.110128 (PMC11209021; doi:10.1016/j.isci.2024.110128)
Supplement: Table S8. 3′ UTR of eight cardiac development genes, related to Table 1 [file mmc3.xlsx]

## Sheet: ST8
Supplementary Table 8. 3' UTR of eight cardiac development genes, related to Table 1.
bmp2
TGGGCTAGAGAACTCACCCAGAGAAAGCATGAGGTGGATGGTGAAACATCGAGGGAATAGGAGGAAGAC AGAAACATGAAAATAACTGCAAACAGACAGTGGTAGAGACAAGGGTAACAATTTAAAATGTAAGGGTGAA AAGGAGGGAGATGGATAAAGCAACTAAATATTTATCATCAGGAGAAGAAAAAAAAGGGCAAGCCTTTGAA AGAAAAATAAAATAAGAGGGTCAGACATATAAAAAAATAAGTGAAAGAGTGAGAGTAAAAGACAAGAAGA TGGTTGAACAAAAAGGTAGAAATTGTGGTCAACAAGGATAAACTGCCAGGAATTACTTACTTACTTCCCATT TCGCGATGCAGCTATTTACACCATCAAACAAGATACCACTTGT…
mef2a
AGCCTGCAGTCACATGATGTCACAACAGCAGGGCGAACACAGGAAGGACACTGTTATGCAAATGTATTTTAT TGATGTGTTCTGTTGTGTTATTAAGTTTTCATTTATTTTGTGGTCAGATTTTCAAAAGTCAGTCTGCGTATTCTG GATCCGTCCAAATTCTCTCATCAACTTTCAGAGAATGTTAAAAGGAAAAGTTCACCAACCAAATGGTCATATG TACATCAAATCCTCACTCCGTGTCACTTTGGATTCTTGAAGAAAAATGCGTTTTCCTCGCATGCCTCACATCGA ATCAAGAATATAAGAAGAAATAATAACCAACATCTAATTCTTTTTTACATTTTATGCATTAACAATCACAGGCTT GTAATGCTTGGAAAGTTGTTAGCAA…
mef2c
TAGCCCTGTCCTCTCCCCGGCAATGCCCCGAGTTGCCCTGAGCCCCCCGACAACGCAGCGCTACGATGCCCCCACGTCAGCTCCCTCCTCTTCCTCGATATCACAAGCCACCCACCACCCGACCCCATGGCCTCCCTCCTTTTATCTATTTAACGCTGAAGGAAAGAAAAGGGACAGCCCTTTTCTAAAATATGTTTGTAATTTCTTTTCCTTTTTTCTTTTCTTTTTGCTGAGTGTGTGTGCTATACATATTGACATTATATAAACCAGTGGGGTGTTGTAATGGGGGTTTTAGGGGAGGGTCGGTGTTGGTTGGGATGGGATCTTGGGGTGTTTTTGTTGGGGAACTATGCATAAATTGTATTGTGTGTGGCTAAAAAGAATCACGTATGCATATAT…
gata4
AAGACCCACAACCTGGCACGCATCTCAAACCAACCTATCTATAGCGATTAAACTCTTCTGAGGGATCAGAGCGCTCTGTATGCAGATGTTTGTGCAGCCGACACACCGCACAAGTCACTGGGACAAACATGTGGGCGCCACAAAAGAAATGGAGATCTTAAACAGAACTGCTCAGATACTGTATGTTTACTCACAGCAATCGAGGGACTGATTGGAGTTTTTGTTAAAGAGCAGCGCCGCCATCAGACACACAAAACTCTTGAACTCTAAGAACTGTAACATGTACATGCTTCTCTACCCTCCCAGTGACGTTGCTTTAAATGATAGATACTGTAACATAATCCAATAACAAATAACAGTAATGGTCAGACTTTATCTCATCGAGGTATTTTTATTTCA…
gata6
ACATTTAAATCTTTGGGAGGACAGCAATCCCCGGCCCCCTTTGTCTGGATGCTATGTAGTGTGGAAGTATTCG GGGGGCAATGTTTGTTTCCTGGCTGATGCAAGGAGTCTGGCAGAAGGGAAAAGAATGGAGAAGCGACCTT CAGTCACACTGCAAGCTTGAACCGAGCGTGGAATAGCTGGGATTGTTTTCCAGGTTGGTGTGGGGGATCTT GTTGCCTTAAGAAAACAAAGGGAATCACCAGGCCAGATGATCAATCAGGTGGCCTGCTTCGGAGGGGCTCT GGACCTGCCATGCACTCGTATCTCTCCACCCACCATGGCACAGAACCAGCTCTCGTTTCTTAAAATAAAGCCA TCATGTACATACTGGATTTCCTCTCTGAAGAAAAAA…
tbx2
TGAAGACTTGGCCTGAATACTAGAGGACTATAAGTGCAAATGTCCTGTACAGCACATTAAGGAGACTGGGATGAGGCTCGATCGATATGGGTTGCTGAAGGCCGATAACTGTTATTTCATGGAACAAAGCTGAGGATCGACAGAAACTTAGTCCATATTATTCAATTTAACTTAAAATCCTATAAAAGTATTAACCCCGAGCTTGACCTGATAGAGAGCCTGCCAGATAACCTTTCATCTATCATTAAGGTGTAATGATTATAGTTTAAAAACTATAAAACCAAACATTTAAAAACTCCCCCCTGAAGCCCAGTGTTTGTAGATGAGTCCTTCTTGGAGGCATGTATACTGGCAAACATTCCTAAATTGATATCTTTAAAATGTAAAAAAAACTAACAT…
tbx20
CTCCGTCCTGGGGGAGGAGACGGCCCATCTTCACCTCAACACCCCAGAGAAAGCAGTTACCCCTCCACTCA CCACTCCTCGTCCTGTTTGTACCTTTCCCCCTGGTCTGTGTAAATAGTTTAGCGAGCGAGAGGAAGGGGATT TGGCGTTCTGATGATGAAAAAAAAGGACTGTGGCGTCTCGTGTTTCTACGAACGCTTTACTGACATTGTACA AACGACCTCAAAACAACCTAAGACTGTGCAGTGGGGCGTGTTTGGTTTTGGCCCTTGAAGAACAGAAAGT CGATGCTCACCTTAAAACTCAACTGAACAATATTTCGAAGACCCTCTGCAGGGTCTACGAGGCTTTACAGAC GAAAGGGAGAAGACACACTTGATGTATTAAGCTGTGT…
hand2
TCCCCCCCTTAGTGATGGGACATTATTGACGCGCTCAGAGGAACTTTAATGGCCGTCATCATCATCTTCTTCAT CATAATCACCATCATCATCATCCACGCTGCGGACCTCCAGGCTGCCTCCCACCCCCTCCTTCTGGAGTGACAG GCCCAGGAGGGGAGTAGGCCTACCTCATAGAACATCAGATTAGTTACCAAGTTCCATTCATTTTTAAGTTGA AGACCTTAATCGAAAAAGAAAACACAATAAACAAAAACGATTCCTCAAACGGCAATATTGTAGATATTTGGT CAATCAACACTATGTCCAGACATCCTGAGGGCACATGCGCTCTGTGCTGATGGGATGCATTCAAAAGAGTGG TGCGTACAACCTCTGAGGTGTGCTTCCTCAG…
