# Supplementary material for: Identification of two miRNAs regulating cardiomyocyte proliferation in an Antarctic icefish
Source: iScience. 2024 May 27;27(6):110128. doi: 10.1016/j.isci.2024.110128 (PMC11209021; doi:10.1016/j.isci.2024.110128)
Supplement: Table S13. Differentially expressed miRNAs between the hypoxic and normoxic zebrafish heart [file mmc4.xlsx]

## Sheet: ST13
Supplementary Table 13. Differentially expressed miRNAs between the hypoxic and normoxic zebrafish heart.
Rep miRNA ID	Rep Sequence	Hypoxic Heart CPM	Normoxic Heart CPM	log2(Hypoxic/Normoxic)
dre-miR-144-5p	GGAUAUCAUCGUAUACUGUAAGU	2091	40644	-4.885
dre-miR-20a-3p	ACUGCAGUGUGAGCACUUGAAG	3	55	-4.745
dre-miR- 18c	UAAGGUGCAUCUUGUGUAGUUA	13	169	-4.353
dre-miR-144-3p	UACAGUAUAGAUGAUGUACU	194	2583	-4.34
dre-miR- 15c	AAGCAGCGCGUCAUGGUUUUC	27	343	-4.248
dre-miR- 16a	UAGCAGCACGUAAAUAUUGGUG	126	1546	-4.226
dre-miR- 194a	UGUAACAGCAACUCCAUGUGG	647	6736	-3.985
dre-miR- 194b	UGUAACAGCCGCUCCAUGUGGA	12	121	-3.97
dre-miR-2188-3p	CUGUGUGAGGUUAGACCUAUC	100	1030	-3.962
dre-miR- 15b-5p	UAGCAGCACAUCAUGGUUUGUA	34	343	-3.95
dre-miR- 15a-5p	UAGCAGCACAGAAUGGUUUGUG	83	831	-3.924
dre-miR-737-5p	GUUUUUUUAGGUUUUGAUUUU	35	335	-3.848
dre-miR-722	UUUUUUGCAGAAACGUUUCAGAUU	263	2486	-3.845
dre-miR-223a-3p	UGUCAGUUUGUCAAAUACCCC	206	1775	-3.714
dre-miR-20b-5p	CAAAGUGCUCACAGUGCAGGUAG	32	267	-3.658
dre-miR- 199-3-3p	ACAGUAGUCCGCACAUUGGUU	297	2442	-3.645
dre-miR-2184	AACAGUAAGAGUUUAUGUGCU	16	125	-3.603
dre-miR- 19a-3p	UGUGCAAAUCUAUGCAAAACUGA	47	375	-3.596
dre-miR- 16c-5p	UAGCAGCAUGUAAAUAUUGGAG	322	2496	-3.56
dre-miR-363-3p	AAUUGCACGGUAUCCAUCUGUA	46	338	-3.472
dre-miR- 122	UGGAGUGUGACAAUGGUGUUUG	12233	88238	-3.455
dre-miR- 192	AUGACCUAUGAAUUGACAGCC	5077	35956	-3.429
dre-miR- 101b	UACAGUACUAUGAUAACUGAAG	193	1323	-3.381
dre-miR-2188-5p	AAGGUCCAACCUCACAUGUCC	2058	14070	-3.378
dre-miR- 181a-3p	ACCAUCGACCGUUGAUUGUACC	11	71	-3.29
dre-miR- 142a-5p	CAUAAAGUAGAAAGCACUACU	129	828	-3.289
dre-miR- 148	UCAGUGCAUUACAGAACUUUGU	3799	22386	-3.163
dre-miR- 19c-3p	UGUGCAAAUCCAUGCAAAACUCG	36	212	-3.156
dre-miR-93	AAAAGUGCUGUUUGUGCAGGUA	47	274	-3.144
dre-miR- 19b-3p	UGUGCAAAUCCAUGCAAAACUGA	104	596	-3.127
dre-miR- 142a-3p	UGUAGUGUUUCCUACUUUAUGGA	74	424	-3.126
dre-miR-20a-5p	UAAAGUGCUUAUAGUGCAGGUAG	239	1370	-3.12
dre-miR- 16b	UAGCAGCACGUAAAUAUUGGAG	471	2509	-3.018
dre-miR-457a	AAGCAGCACAUCAAUAUUGGCA	165	857	-2.982
dre-miR-2189	UGAUUGUUUGUAUCAGCUGUGU	64	320	-2.918
dre-miR-216a	UAAUCUCAGCUGGCAACUGUGA	6	31	-2.915
dre-miR- 107b	AGCAGCAUUGUACAGGGCUUU	85	416	-2.901
dre-miR-725-3p	UUCAGUCAUUGUUUCUAGUAGU	128	603	-2.842
dre-miR-92a-3p	UAUUGCACUUGUCCCGGCCUGU	754	3556	-2.841
dre-miR-92b-3p	UAUUGCACUCGUCCCGGCCUCC	6	25	-2.785
dre-miR- 199-5p	CCCAGUGUUCAGACUACCUGUUC	1490	6631	-2.758
dre-miR- 19d-3p	UGUGCAAACCCAUGCAAAACUGA	37	158	-2.701
dre-miR-22a-5p	AGUUCUUCACUGGCAAGCUUUA	161	684	-2.691
dre-miR-7146-3p	UGAAGGUCAAUGGUUACCAGUU	7	30	-2.689
dre-miR-7146-5p	GUAACCAUUGACCUCCAUAGU	12	49	-2.656
dre-let-7a	UGAGGUAGUAGGUUGUAUAGUU	5568	22585	-2.625
dre-miR-217	UACUGCAUCAGGAACUGAUUGG	99	401	-2.622
dre-miR-458-3p	AUAGCUCUUUGAAUGGUACUGC	478	1934	-2.621
dre-miR- 152	UCAGUGCAUGACAGAACUUUGG	3580	14099	-2.582
dre-miR-7148-5p	AUGGAAAUACUCGCUGAUACUG	8	29	-2.513
dre-miR- 101a	UACAGUACUGUGAUAACUGAAG	7140	26777	-2.511
dre-let-7g	UGAGGUAGUAGUUUGUAUAGUU	920	3442	-2.508
dre-miR- 142b-5p	CAUAAAGUAGACAGCACUACUA	9	33	-2.398
dre-miR-25-3p	CAUUGCACUUGUCUCGGUCUGA	1570	5387	-2.383
dre-miR- 107a-3p	AGCAGCAUUGUACAGGGCUAUCA	89	306	-2.379
dre-miR-20b-3p	ACUGCAAUGUCUGCACUUCAAGU	6	19	-2.216
dre-miR-26b	UUCAAGUAAUCCAGGAUAGGUU	3861	11304	-2.154
dre-miR-92a-5p	AGGUUGGGAUUGGUAGCAAUGCU	7	20	-2.084
dre-miR-17a-5p	CAAAGUGCUUACAGUGCAGGUA	253	659	-1.987
dre-miR- 15b-3p	CGAAUCAUGAUGUGCUGUCACU	31	75	-1.905
dre-let-7h	UGAGGUAGUAAGUUGUGUUGUU	214	506	-1.85
dre-miR- 155	UUAAUGCUAAUCGUGAUAGGGG	17	40	-1.825
dre-miR-22b-5p	CGUUCUUCACUGGCUAGCUUUA	25	57	-1.78
dre-miR-205-5p	UCCUUCAUUCCACCGGAGUCUG	145	324	-1.76
dre-miR-451-5p	AAACCGUUACCAUUACUGAGUU	109253	232817	-1.696
dre-let-7i	UGAGGUAGUAGUUUGUGCUGUU	1006	2139	-1.693
dre-miR-7b	UGGAAGACUUGUGAUUUUGUU	113	235	-1.657
dre-miR-731	AAUGACACGUUUUCUCCCGGAUCG	54	102	-1.513
dre-let-7j	UGAGGUAGUUGUUUGUACAGUU	1224	2216	-1.461
dre-miR- 130a	CAGUGCAAUGUUAAAAGGGCAU	60	108	-1.436
dre-miR-29a	UAGCACCAUUUGAAAUCGGUUA	274	466	-1.372
dre-miR-222b	AGCUACAUCUGAAUACUGGGUCA	94	156	-1.336
dre-miR-22b-3p	AAGCUGCCAGUUGAAGAGCUGU	232	371	-1.284
dre-miR-204-5p	UUCCCUUUGUCAUCCUAUGCCU	328	519	-1.267
dre-miR-456	CAGGCUGGUUAGAUGGUUGUCA	121	182	-1.195
dre-miR-454a	UAGUGCAAUAUUGCUAAUAGGG	87	127	-1.153
dre-miR- 103	AGCAGCAUUGUACAGGGCUAUGA	410	592	-1.136
dre-miR-96-5p	UUUGGCACUAGCACAUUUUUGCU	34	47	-1.071
dre-miR-30e-5p	UGUAAACAUCCUUGACUGGAAG	1618	2214	-1.057
dre-miR- 10a-5p	UACCCUGUAGAUCCGAAUUUGU	38	52	-1.04
dre-miR-27c-3p	UUCACAGUGGUUAAGUUCUGC	595	795	-1.023
dre-miR-429a	UAAUACUGUCUGGUAAUGCCGU	49	64	-1.007
dre-miR-222a-3p	AGCUACAUCUGGCUACUGGGUCUC	487	154	1.054
dre-miR-455-2-5p	GUAUGUGCCCUUGGACUACAUU	89	27	1.106
dre-miR- 129-5p	CUUUUUGCGGUCUGGGCUUGCU	58	18	1.112
dre-miR-30c-3p	CCGGGAGUGGGAUGUUUGCGCU	219	57	1.331
dre-miR- 126a-3p	UCGUACCGUGAGUAAUAAUGC	32035	8177	1.366
dre-miR-724-5p	UUAAAGGGAAUUUGCGACUGUU	820	196	1.462
dre-miR-210-5p	AGCCACUGACUAACGCACAUUG	153	36	1.469
dre-miR-29b	UAGCACCAUUUGAAAUCAGUGU	366	87	1.47
dre-miR-29b3-3p	UAGCACCAUUUGAAAUCAGUGUU	366	87	1.47
dre-miR-27a-3p	UUCACAGUGGCUAAGUUCCGCU	615	139	1.543
dre-miR-499-3p	AACAUCACUUUAAGUCUGUGCU	68	15	1.552
dre-miR- 153b-3p	UUGCAUAGUCACAAAAAUGAGC	16	3	1.617
dre-miR- 133a-2-5p	AGCUGGUAAAAUGGAACCAAA	72	15	1.632
dre-miR- 133a-5p	AGCUGGUAAAAUGGAACCAAAU	72	15	1.632
dre-miR- 125b- 1-3p	ACGGGUUAGGUUCUUGGGAGCU	59	12	1.636
dre-miR- 181a-5-3p	ACCAUCGACCGUUGACUGUGCC	168	35	1.658
dre-miR-27b-3p	UUCACAGUGGCUAAGUUCUGCA	14398	2913	1.701
dre-miR-7147	UGUACCAUGCUGGUAGCCAGU	16	3	1.761
dre-miR-726	UUCACUACUAGCAGAACUCGG	24	4	1.823
dre-miR-200a-5p	CAUCUUACCGGACAGUGCUGGA	175	32	1.863
dre-miR- 193b-3p	AACUGGCCCGCAAAGUCCCGCU	75	13	1.865
dre-miR-7a	UGGAAGACUAGUGAUUUUGUUGU	519	92	1.895
dre-miR- 130b	CAGUGCAAUAAUGAAAGGGCAU	49	9	1.898
dre-miR- 145-3p	GGAUUCCUGGAAAUACUGUUCU	480	84	1.914
dre-let-7d-5p	UGAGGUAGUUGGUUGUAUGGUU	889	142	2.038
dre-miR-460-5p	CCUGCAUUGUACACACUGUGCG	27	4	2.06
dre-miR-221-3p	AGCUACAUUGUCUGCUGGGUUUC	2456	382	2.08
dre-miR- 125c-5p	UCCCUGAGACCCUAACUCGUGA	779	118	2.118
dre-miR-727-3p	GUUGAGGCGAGUUGAAGACUUA	20	3	2.26
dre-miR-202-5p	UUCCUAUGCAUAUACCUCUUUG	42	6	2.3
dre-miR-499-5p	UUAAGACUUGCAGUGAUGUUUA	18858	2412	2.362
dre-miR- 187	UCGUGUCUUGUGUUGCAGCC	157	20	2.366
dre-miR-212-5p	ACCUUGGCUCUAGACUGCUUACU	27	3	2.382
dre-miR- 193b-5p	CGGGACUUUGGGGGCGAGAUG	19	2	2.394
dre-miR-222a-5p	UGCUCAGUAGUCAGUGUAGAUCC	1542	189	2.422
dre-miR- 132-3p	UAACAGUCUACAGCCAUGGUCG	22	3	2.424
dre-miR-206-3p	UGGAAUGUAAGGAAGUGUGUGG	1649	195	2.472
dre-miR- 100-2-3p	CAAGCUCGUGUCUAUAGGUAUG	1554	175	2.543
dre-miR-24	UGGCUCAGUUCAGCAGGAACAG	1195	134	2.555
dre-miR-23b	AUCACAUUGCCAGGGAUUACCA	1674	185	2.57
dre-miR-23b-3p	AUCACAUUGCCAGGGAUUACCAC	1674	185	2.57
dre-miR-27d	UUCACAGUGGCUAAGUUCUUCA	759	75	2.743
dre-miR-24b-3p	UGGCUCAGUUCAGCAGGAACCG	627	60	2.791
dre-miR-143-3p	UGAGAUGAAGCACUGUAGCUC	93482	7756	2.987
dre-miR-133b-3p	UUUGGUCCCCUUCAACCAGCUA	774	61	3.054
dre-miR-133a-3p	UUUGGUCCCCUUCAACCAGCUG	4768	359	3.126
dre-miR-218a	UUGUGCUUGAUCUAACCAUGUG	1920	138	3.195
dre-miR-738	GCUACGGCCCGCGUCGGGACCUC	4344	264	3.435
dre-miR-23b-5p	GGGUUCCUGGCGUGCUGAUUU	42	3	3.465
dre-miR-24b-5p	GUGCCUACUGAGCUGAUAACAGU	53	3	3.513
dre-miR-218b	UUGUGCUUGAUCUAACCAUGCA	209	12	3.563
dre-miR-99	AACCCGUAGAUCCGAUCUUGUG	57979	3091	3.625
dre-miR- 1	UGGAAUGUAAAGAAGUAUGUAU	89160	4417	3.731
dre-miR-27a-5p	AGGACUUAGCUCACUCUGUGAACA	433	20	3.865
dre-miR-27b-5p	AGAGCUUAGCUGAUUGGUGAACA	831	34	3.991
dre-miR-735-3p	CUCUCCCACCGCUAAACUUGAC	1220	42	4.264
dre-miR-732	CUCAAAGCAGAGAACUCUCGGU	85	2	4.787
Note: MiRNAs in bold and underlined indicate the miRNAs shared by the CH heart. CPM* indicates the Counts per million.
